# Supplementary material for: Non-autonomous insulin signaling delays mitotic progression in C. elegans germline stem and progenitor cells
Source: PLoS Genet. 2024 Dec 23;20(12):e1011351. doi: 10.1371/journal.pgen.1011351 (PMC11706408; doi:10.1371/journal.pgen.1011351)
Supplement: S1 Data — (XLSX) [file pgen.1011351.s009.xlsx]

## Sheet: Figure_S2_mitofeats
				Mitotic features (letters as in Figure S2)
				A	B	C	D	E	F	G	H	I
Strain	Genotype/treatment	Gonad	Cell	SPsepNEBD	DurCong	SLCong	SLnormstdvCong	SLfluctCongperSL	SVangveloCong	SLelongrateAna	SVangveloAna	SLmaxAnaperCongSL	DurCongbin	strainidx
ARG101	glp-1(ar202)	r_2023_03_26_GC833_glp-1_gf_003_s1	Cell10	4.47462	600.47	2.45179	0.0339937	0.0020128	0.324257	0.0131475	0.31664	2.59665	2	5
ARG101	glp-1(ar202)	r_2023_03_26_GC833_glp-1_gf_003_s1	Cell11	NaN	304.567	2.11056	0.0756564	0.00523955	0.409237	0.00991699	0.339671	2.84644	0	5
ARG101	glp-1(ar202)	r_2023_03_26_GC833_glp-1_gf_003_s1	Cell12	4.9601	292.856	2.68321	0.0318226	0.00227881	0.306897	0.0183281	0.216123	2.66416	0	5
ARG101	glp-1(ar202)	r_2023_03_26_GC833_glp-1_gf_003_s1	Cell13	NaN	297.386	2.26862	0.0936284	0.00445064	0.380444	0.0244904	0.307564	3.02413	0	5
ARG101	glp-1(ar202)	r_2023_03_26_GC833_glp-1_gf_003_s1	Cell14	NaN	369.562	2.52191	0.0634922	0.00190299	0.343204	0.00991158	0.218959	2.63496	0	5
ARG101	glp-1(ar202)	r_2023_03_26_GC833_glp-1_gf_003_s1	Cell15	4.49871	590.141	2.32514	0.0847036	0.00264287	0.385501	0.0145737	0.266633	2.57326	2	5
ARG101	glp-1(ar202)	r_2023_03_26_GC833_glp-1_gf_003_s1	Cell16	4.90809	376.04	2.50344	0.125525	0.00337726	0.371266	0.00927492	0.301202	2.68317	0	5
ARG101	glp-1(ar202)	r_2023_03_26_GC833_glp-1_gf_003_s1	Cell19	4.1004	395.025	2.31951	0.173602	0.00643424	0.326436	0.018051	0.213279	2.76867	0	5
ARG101	glp-1(ar202)	r_2023_03_26_GC833_glp-1_gf_003_s1	Cell1	4.46098	369.015	2.38706	0.0500728	0.00266138	0.438767	0.0192666	0.32252	2.65223	0	5
ARG101	glp-1(ar202)	r_2023_03_26_GC833_glp-1_gf_003_s1	Cell3	4.50487	456.684	1.99454	0.0903797	0.00339846	0.37149	0.0153638	0.231251	NaN	0	5
ARG101	glp-1(ar202)	r_2023_03_26_GC833_glp-1_gf_003_s1	Cell4	4.60786	305.262	2.55772	0.0823689	0.00314376	0.407187	0.0218589	0.245686	2.72703	0	5
ARG101	glp-1(ar202)	r_2023_03_26_GC833_glp-1_gf_003_s1	Cell6	5.04465	394.811	2.59	0.100519	0.00339942	0.337072	0.0177422	0.195603	2.61675	0	5
ARG101	glp-1(ar202)	r_2023_03_26_GC833_glp-1_gf_003_s1	Cell7	NaN	257.454	2.61039	0.0726909	0.00221537	0.340987	0.0145353	0.238971	2.48995	0	5
ARG101	glp-1(ar202)	r_2023_03_26_GC833_glp-1_gf_003_s1	Cell8	NaN	162.751	2.3897	NaN	0.00412403	0.466282	0.0186657	0.311522	2.83007	-2	5
ARG101	glp-1(ar202)	r_2023_03_26_GC833_glp-1_gf_003_s1	Cell9	5.08594	340.224	2.48483	0.0559535	0.00280747	0.359855	0.0210324	0.290471	2.74813	0	5
ARG101	glp-1(ar202)	r_2023_03_26_GC833_glp-1_gfi_002_s2	Cell11	4.92857	888.821	2.70084	0.0637984	0.00172288	0.25044	0.0080831	0.187646	1.96152	3	5
ARG101	glp-1(ar202)	r_2023_03_26_GC833_glp-1_gfi_002_s2	Cell12	4.90011	1393.09	2.38051	0.0299232	0.00348032	0.405026	0.0121373	0.228833	NaN	3	5
ARG101	glp-1(ar202)	r_2023_03_26_GC833_glp-1_gfi_002_s2	Cell13	5.24974	967.786	2.57416	0.183952	0.00315253	0.300418	0.0105902	0.214731	2.1208	3	5
ARG101	glp-1(ar202)	r_2023_03_26_GC833_glp-1_gfi_002_s2	Cell1	NaN	257.733	2.23065	0.13866	0.00205605	0.387073	0.0172551	0.379669	2.81331	0	5
ARG101	glp-1(ar202)	r_2023_03_26_GC833_glp-1_gfi_002_s2	Cell2	4.2826	630.742	2.84452	0.0488369	0.00197934	0.198264	0.00490702	0.123134	NaN	2	5
ARG101	glp-1(ar202)	r_2023_03_26_GC833_glp-1_gfi_002_s2	Cell5	5.11221	744.465	2.36822	0.124146	0.00270669	0.392722	0.0191768	0.220392	2.70928	3	5
ARG101	glp-1(ar202)	r_2023_03_26_GC833_glp-1_gfi_002_s2	Cell6	4.94246	390.004	2.52354	0.0648273	0.00204638	0.444977	0.0114573	0.0802849	2.34961	0	5
ARG101	glp-1(ar202)	r_2023_03_26_GC833_glp-1_gfi_002_s2	Cell7	3.74593	420.004	2.07804	0.129285	0.00630875	0.270506	0.0177261	0.144508	2.58691	0	5
ARG101	glp-1(ar202)	r_2023_03_26_GC833_glp-1_gfi_002_s3	Cell10	4.31817	576.1	2.50405	0.0993245	0.00248923	0.382871	0.00670638	0.143131	1.96266	2	5
ARG101	glp-1(ar202)	r_2023_03_26_GC833_glp-1_gfi_002_s3	Cell11	NaN	356.581	2.67703	0.0414042	0.00274415	0.318439	0.0120881	0.349432	2.41783	0	5
ARG101	glp-1(ar202)	r_2023_03_26_GC833_glp-1_gfi_002_s3	Cell13	NaN	449.985	2.61812	0.0621204	0.00286239	0.42486	0.00959544	0.20577	2.12268	0	5
ARG101	glp-1(ar202)	r_2023_03_26_GC833_glp-1_gfi_002_s3	Cell14	5.10068	955.148	2.66602	0.118692	0.00236563	0.277591	NaN	NaN	NaN	3	5
ARG101	glp-1(ar202)	r_2023_03_26_GC833_glp-1_gfi_002_s3	Cell1	NaN	82.7755	2.8321	NaN	0.00362379	0.76497	0.0134352	0.305063	NaN	-3	5
ARG101	glp-1(ar202)	r_2023_03_26_GC833_glp-1_gfi_002_s3	Cell3	5.24906	452.735	2.76326	0.0705797	0.00226905	0.354987	0.0156014	0.1879	NaN	0	5
ARG101	glp-1(ar202)	r_2023_03_26_GC833_glp-1_gfi_002_s3	Cell4	NaN	374.836	2.64213	0.0700282	0.00176038	0.376051	0.0182524	0.144236	2.89314	0	5
ARG101	glp-1(ar202)	r_2023_03_26_GC833_glp-1_gfi_002_s3	Cell5	NaN	314.036	2.66289	0.110315	0.00384036	0.306901	0.019054	0.249522	2.68761	0	5
ARG101	glp-1(ar202)	r_2023_03_26_GC833_glp-1_gfi_002_s3	Cell6	NaN	577.019	2.52159	0.104352	0.00374047	0.371075	0.0133579	0.222028	2.81783	2	5
ARG101	glp-1(ar202)	r_2023_03_26_GC833_glp-1_gfi_002_s3	Cell7	NaN	389.987	2.31973	0.168562	0.00866981	0.468866	0.00424889	0.430793	2.54837	0	5
ARG101	glp-1(ar202)	r_2023_03_26_GC833_glp-1_gfi_002_s3	Cell8	NaN	390.143	2.40177	0.168358	0.00409115	0.512498	0.0142995	0.196219	2.53366	0	5
ARG101	glp-1(ar202)	r_2023_03_26_GC833_glp-1_gfi_002_s3	Cell9	NaN	703.667	2.56764	0.0947746	0.0022099	0.401708	0.0143415	0.0844511	2.48149	2	5
ARG101	glp-1(ar202)	r_2024-01-22_ARG101_HT115_20C-1001_s1_g1	Cell_11	5.06473	286.994	2.6147	0.0837809	0.00257951	0.263711	0.0209834	0.262521	2.6653	0	5
ARG101	glp-1(ar202)	r_2024-01-22_ARG101_HT115_20C-1001_s1_g1	Cell_12	NaN	191.288	2.50801	0.136359	0.00565143	0.350161	0.0156648	0.307269	3.07812	-1	5
ARG101	glp-1(ar202)	r_2024-01-22_ARG101_HT115_20C-1001_s1_g1	Cell_13	5.53486	298.187	2.73201	0.0779335	0.00379103	0.568183	0.024789	0.168752	2.70262	0	5
ARG101	glp-1(ar202)	r_2024-01-22_ARG101_HT115_20C-1001_s1_g1	Cell_15	NaN	301.361	2.45909	0.101663	0.0032668	0.617134	0.0200581	0.203247	3.20576	0	5
ARG101	glp-1(ar202)	r_2024-01-22_ARG101_HT115_20C-1001_s1_g1	Cell_16	5.47414	427.337	2.54304	0.0761251	0.00322405	0.547897	0.0216909	0.287506	2.85426	0	5
ARG101	glp-1(ar202)	r_2024-01-22_ARG101_HT115_20C-1001_s1_g1	Cell_1	4.55507	258.153	3.03991	0.0555776	0.0028906	0.625921	0.0184414	0.208912	2.39011	0	5
ARG101	glp-1(ar202)	r_2024-01-22_ARG101_HT115_20C-1001_s1_g1	Cell_2	NaN	191.214	2.86233	0.0629078	0.00281349	0.395167	0.0209198	0.219448	2.56934	-1	5
ARG101	glp-1(ar202)	r_2024-01-22_ARG101_HT115_20C-1001_s1_g1	Cell_3	5.02563	233.671	2.66615	0.0928076	0.00234751	0.386905	0.0168615	0.379616	2.70613	0	5
ARG101	glp-1(ar202)	r_2024-01-22_ARG101_HT115_20C-1001_s1_g1	Cell_4	5.15565	123.919	2.37573	NaN	0.00379212	0.253922	0.0168638	0.509857	3.05432	-3	5
ARG101	glp-1(ar202)	r_2024-01-22_ARG101_HT115_20C-1001_s1_g1	Cell_5	5.3294	222.572	2.62659	0.0928445	0.00227436	0.223436	0.0208576	0.18343	2.90073	0	5
ARG101	glp-1(ar202)	r_2024-01-22_ARG101_HT115_20C-1001_s1_g1	Cell_6	5.25428	199.184	2.83173	0.110251	0.00185454	0.621036	0.0228347	0.105207	2.83907	0	5
ARG101	glp-1(ar202)	r_2024-01-22_ARG101_HT115_20C-1001_s1_g1	Cell_7	5.76848	389.383	2.77101	0.103551	0.00287653	0.478282	0.0174555	0.265502	2.36634	0	5
ARG101	glp-1(ar202)	r_2024-01-22_ARG101_HT115_20C-1001_s1_g1	Cell_8	4.68811	211.848	2.89916	0.0532044	0.00305962	0.699455	0.0154228	0.333009	2.34737	0	5
ARG101	glp-1(ar202)	r_2024-01-22_ARG101_HT115_20C-1001_s1_g1	Cell_9	5.10617	219.386	2.74093	0.0645772	0.00286605	0.384925	0.0180244	0.359588	2.68032	0	5
ARG101	glp-1(ar202)	r_2024-01-22_ARG101_HT115_20C-1001_s3_g1	Cell_10	NaN	400.402	2.45472	0.213749	0.00294417	0.576959	0.0154522	0.304872	2.68204	0	5
ARG101	glp-1(ar202)	r_2024-01-22_ARG101_HT115_20C-1001_s3_g1	Cell_11	4.89638	458.504	2.31011	0.0837676	0.00272334	0.572761	0.0172545	0.546002	NaN	0	5
ARG101	glp-1(ar202)	r_2024-01-22_ARG101_HT115_20C-1001_s3_g1	Cell_12	NaN	240.768	2.62787	0.0765851	0.00287132	0.499284	0.022289	0.210476	NaN	0	5
ARG101	glp-1(ar202)	r_2024-01-22_ARG101_HT115_20C-1001_s3_g1	Cell_13	4.47485	349.474	2.93845	0.0948256	0.00573634	0.437484	0.0155382	0.136592	2.24463	0	5
ARG101	glp-1(ar202)	r_2024-01-22_ARG101_HT115_20C-1001_s3_g1	Cell_14	4.20397	354.208	2.7151	0.122258	0.00386062	0.449459	0.0176698	0.179749	NaN	0	5
ARG101	glp-1(ar202)	r_2024-01-22_ARG101_HT115_20C-1001_s3_g1	Cell_15	5.70808	548.892	3.15934	0.0788884	0.00331217	0.454116	0.0221804	0.14343	2.41525	2	5
ARG101	glp-1(ar202)	r_2024-01-22_ARG101_HT115_20C-1001_s3_g1	Cell_16	5.32386	475.282	3.26517	0.123961	0.00251094	0.552011	0.0220443	0.23341	2.10192	1	5
ARG101	glp-1(ar202)	r_2024-01-22_ARG101_HT115_20C-1001_s3_g1	Cell_17	5.02153	484.58	2.75129	0.0706123	0.00397702	0.669746	0.0135994	0.174577	2.5576	1	5
ARG101	glp-1(ar202)	r_2024-01-22_ARG101_HT115_20C-1001_s3_g1	Cell_18	NaN	337.055	2.99976	0.101792	0.00311718	0.38287	0.023182	0.181159	NaN	0	5
ARG101	glp-1(ar202)	r_2024-01-22_ARG101_HT115_20C-1001_s3_g1	Cell_19	NaN	334.012	2.88504	0.0407774	0.00242079	0.391332	NaN	NaN	NaN	0	5
ARG101	glp-1(ar202)	r_2024-01-22_ARG101_HT115_20C-1001_s3_g1	Cell_1	5.69838	433.748	3.06652	0.0866432	0.00291763	0.338333	0.0184771	0.169609	2.23112	0	5
ARG101	glp-1(ar202)	r_2024-01-22_ARG101_HT115_20C-1001_s3_g1	Cell_20	5.37959	313.325	3.0379	0.0655515	0.00291146	0.49103	0.0231163	0.242121	2.62751	0	5
ARG101	glp-1(ar202)	r_2024-01-22_ARG101_HT115_20C-1001_s3_g1	Cell_21	4.86315	271.489	2.91739	0.0531645	0.00256781	0.446068	0.0170134	0.359883	2.66754	0	5
ARG101	glp-1(ar202)	r_2024-01-22_ARG101_HT115_20C-1001_s3_g1	Cell_22	4.73964	381.878	2.55668	0.12327	0.00430515	0.749782	0.0190591	0.349835	NaN	0	5
ARG101	glp-1(ar202)	r_2024-01-22_ARG101_HT115_20C-1001_s3_g1	Cell_2	NaN	253.259	3.09179	0.0917518	0.00346626	0.439591	0.0152877	0.118656	2.15193	0	5
ARG101	glp-1(ar202)	r_2024-01-22_ARG101_HT115_20C-1001_s3_g1	Cell_3	4.99779	289.529	2.95715	0.0343682	0.00157957	0.189605	0.0169344	0.176627	2.16064	0	5
ARG101	glp-1(ar202)	r_2024-01-22_ARG101_HT115_20C-1001_s3_g1	Cell_4	NaN	253.673	3.18464	0.148792	0.00321114	0.393301	0.0141557	0.164182	2.11498	0	5
ARG101	glp-1(ar202)	r_2024-01-22_ARG101_HT115_20C-1001_s3_g1	Cell_5	5.13061	249.444	2.78818	0.0832002	0.00341926	0.278767	0.00887943	0.174018	2.10978	0	5
ARG101	glp-1(ar202)	r_2024-01-22_ARG101_HT115_20C-1001_s3_g1	Cell_6	NaN	346.835	2.98154	0.0919231	0.00240108	0.489346	0.0110931	0.200482	2.10664	0	5
ARG101	glp-1(ar202)	r_2024-01-22_ARG101_HT115_20C-1001_s3_g1	Cell_7	4.336	401.13	2.9124	0.0689824	0.00335363	0.658759	0.0162367	0.139255	2.26808	0	5
ARG101	glp-1(ar202)	r_2024-01-22_ARG101_HT115_20C-1001_s3_g1	Cell_8	4.51057	389.965	3.06563	0.116747	0.00679526	0.335849	0.00890874	0.238228	2.02537	0	5
ARG101	glp-1(ar202)	r_2024-01-22_ARG101_HT115_20C-1001_s3_g1	Cell_9	4.32495	387.013	2.91485	0.0674146	0.00462081	0.462325	0.0166842	0.247334	2.31932	0	5
ARG101	glp-1(ar202)	r_2024-01-22_ARG101_HT115_20C-1002_s1_g1	Cell_10	4.89556	304.881	2.54256	0.0886464	0.00356177	0.584195	0.0205338	0.270164	2.85132	0	5
ARG101	glp-1(ar202)	r_2024-01-22_ARG101_HT115_20C-1002_s1_g1	Cell_11	NaN	201.392	2.73774	0.10815	0.00549246	0.388779	0.0218885	0.216499	2.85992	0	5
ARG101	glp-1(ar202)	r_2024-01-22_ARG101_HT115_20C-1002_s1_g1	Cell_12	NaN	326.574	2.91631	0.0743877	0.00404259	0.340973	0.018738	0.241152	2.46915	0	5
ARG101	glp-1(ar202)	r_2024-01-22_ARG101_HT115_20C-1002_s1_g1	Cell_13	NaN	213.447	2.71154	0.0638408	0.00292992	0.64246	0.0192887	0.195678	NaN	0	5
ARG101	glp-1(ar202)	r_2024-01-22_ARG101_HT115_20C-1002_s1_g1	Cell_14	4.35545	515.931	2.71734	0.0418101	0.00246358	0.381545	0.0145725	0.563942	2.38609	1	5
ARG101	glp-1(ar202)	r_2024-01-22_ARG101_HT115_20C-1002_s1_g1	Cell_15	4.75002	300.136	2.26973	0.18875	0.00561054	0.412481	0.0183089	0.304651	3.33932	0	5
ARG101	glp-1(ar202)	r_2024-01-22_ARG101_HT115_20C-1002_s1_g1	Cell_16	5.25863	260.991	2.45837	0.0449995	0.00228399	0.620159	0.0211746	0.321265	3.01919	0	5
ARG101	glp-1(ar202)	r_2024-01-22_ARG101_HT115_20C-1002_s1_g1	Cell_17	4.75571	283.436	2.45594	0.0253404	0.002249	0.448215	0.0225778	0.237579	2.9082	0	5
ARG101	glp-1(ar202)	r_2024-01-22_ARG101_HT115_20C-1002_s1_g1	Cell_18	5.09127	268.28	2.34307	0.132317	0.00607249	0.432382	0.0199113	0.253639	3.31602	0	5
ARG101	glp-1(ar202)	r_2024-01-22_ARG101_HT115_20C-1002_s1_g1	Cell_1	4.80578	351.449	2.80494	0.0944557	0.00326812	0.493855	0.0196737	0.170102	NaN	0	5
ARG101	glp-1(ar202)	r_2024-01-22_ARG101_HT115_20C-1002_s1_g1	Cell_2	4.47755	223.663	2.57428	0.0722665	0.00220381	0.398505	0.0195679	0.164704	3.01344	0	5
ARG101	glp-1(ar202)	r_2024-01-22_ARG101_HT115_20C-1002_s1_g1	Cell_3	NaN	238.368	2.75781	0.0679295	0.0023624	0.41297	0.0177366	0.386835	2.5435	0	5
ARG101	glp-1(ar202)	r_2024-01-22_ARG101_HT115_20C-1002_s1_g1	Cell_4	NaN	476.699	2.84591	0.0777782	0.00325565	0.628386	0.0234968	0.189809	2.68125	1	5
ARG101	glp-1(ar202)	r_2024-01-22_ARG101_HT115_20C-1002_s1_g1	Cell_5	4.93505	285.714	2.43599	0.0760333	0.00345385	0.395737	0.0199442	0.225555	3.09447	0	5
ARG101	glp-1(ar202)	r_2024-01-22_ARG101_HT115_20C-1002_s1_g1	Cell_6	5.51568	330.26	2.2992	0.110289	0.00315615	0.509057	0.0372205	0.103216	NaN	0	5
ARG101	glp-1(ar202)	r_2024-01-22_ARG101_HT115_20C-1002_s1_g1	Cell_7	4.01324	159.288	2.55541	NaN	0.00154183	0.576774	0.0169855	0.188189	3.00711	-2	5
ARG101	glp-1(ar202)	r_2024-01-22_ARG101_HT115_20C-1002_s1_g1	Cell_8	4.43154	420.035	2.43223	0.110417	0.00258415	0.443107	0.0169999	0.18707	2.74435	0	5
ARG101	glp-1(ar202)	r_2024-01-22_ARG101_HT115_20C-1002_s1_g1	Cell_9	4.89462	329.328	2.93966	0.0967479	0.00440434	0.437093	0.020177	0.136158	2.40131	0	5
ARG101	glp-1(ar202)	r_2024-01-22_ARG101_HT115_20C-1002_s2_g1	Cell_10	4.98876	330.734	2.67829	0.111836	0.00269879	0.564583	0.017467	0.370726	2.54401	0	5
ARG101	glp-1(ar202)	r_2024-01-22_ARG101_HT115_20C-1002_s2_g1	Cell_11	5.14711	471.875	2.76994	0.0695372	0.00294503	0.761388	0.0178854	0.163972	2.60556	0	5
ARG101	glp-1(ar202)	r_2024-01-22_ARG101_HT115_20C-1002_s2_g1	Cell_12	4.46711	482.642	2.60843	0.0824562	0.00298613	0.505852	0.0204292	0.213969	NaN	1	5
ARG101	glp-1(ar202)	r_2024-01-22_ARG101_HT115_20C-1002_s2_g1	Cell_13	5.34665	205.677	2.26469	0.136089	0.00441013	0.378423	0.00674739	0.422919	3.0506	0	5
ARG101	glp-1(ar202)	r_2024-01-22_ARG101_HT115_20C-1002_s2_g1	Cell_14	4.99552	328.538	2.7066	0.120886	0.00318741	0.342571	0.0253482	0.342688	2.94373	0	5
ARG101	glp-1(ar202)	r_2024-01-22_ARG101_HT115_20C-1002_s2_g1	Cell_15	3.50994	323.458	2.57912	0.0472589	0.00328808	0.348147	0.0191878	0.211518	2.66167	0	5
ARG101	glp-1(ar202)	r_2024-01-22_ARG101_HT115_20C-1002_s2_g1	Cell_16	5.05903	485.931	2.77264	0.121776	0.00562057	0.551283	0.0193869	0.246494	2.68573	1	5
ARG101	glp-1(ar202)	r_2024-01-22_ARG101_HT115_20C-1002_s2_g1	Cell_17	4.88599	272.39	3.04289	0.0899043	0.00418249	0.300268	0.0210663	0.311737	2.49167	0	5
ARG101	glp-1(ar202)	r_2024-01-22_ARG101_HT115_20C-1002_s2_g1	Cell_18	NaN	82.5308	2.83576	NaN	0.00196546	0.391249	0.0156772	0.343977	2.69101	-3	5
ARG101	glp-1(ar202)	r_2024-01-22_ARG101_HT115_20C-1002_s2_g1	Cell_19	4.1452	365.049	2.95799	0.090899	0.00267473	0.279696	0.0132104	0.300937	1.96819	0	5
ARG101	glp-1(ar202)	r_2024-01-22_ARG101_HT115_20C-1002_s2_g1	Cell_1	NaN	447.748	3.025	0.136947	0.00618808	0.540527	0.0159131	0.230097	2.53362	0	5
ARG101	glp-1(ar202)	r_2024-01-22_ARG101_HT115_20C-1002_s2_g1	Cell_2	4.90696	271.252	2.17763	0.167101	0.00596025	0.651812	0.0203192	0.377915	3.64144	0	5
ARG101	glp-1(ar202)	r_2024-01-22_ARG101_HT115_20C-1002_s2_g1	Cell_3	5.07256	557.56	2.92752	0.0854198	0.00355419	0.509441	0.021674	0.303615	2.38962	2	5
ARG101	glp-1(ar202)	r_2024-01-22_ARG101_HT115_20C-1002_s2_g1	Cell_4	4.29001	422.199	2.71897	0.134074	0.00402557	0.483913	0.010868	0.20365	2.36778	0	5
ARG101	glp-1(ar202)	r_2024-01-22_ARG101_HT115_20C-1002_s2_g1	Cell_5	NaN	206.584	2.56562	0.121786	0.00511757	0.460411	0.0195639	0.293479	2.97522	0	5
ARG101	glp-1(ar202)	r_2024-01-22_ARG101_HT115_20C-1002_s2_g1	Cell_6	5.50656	389.022	2.6324	0.117358	0.00667613	0.601386	NaN	NaN	NaN	0	5
ARG101	glp-1(ar202)	r_2024-01-22_ARG101_HT115_20C-1002_s2_g1	Cell_7	5.06812	254.647	2.95811	0.137758	0.00233259	0.60222	0.0206496	0.264987	2.61857	0	5
ARG101	glp-1(ar202)	r_2024-01-22_ARG101_HT115_20C-1002_s2_g1	Cell_8	4.97961	378.87	2.79755	0.049681	0.00364414	0.373921	0.0196562	0.316147	2.67015	0	5
ARG101	glp-1(ar202)	r_2024-01-22_ARG101_HT115_20C-1002_s2_g1	Cell_9	6.26856	344.255	2.72183	0.0806124	0.00328876	0.536139	0.0252667	0.162625	2.99988	0	5
ARG101	glp-1(ar202)	r_2024-01-22_ARG101_HT115_20C-1002_s3_g1	Cell_10	5.77047	211.045	2.72754	0.143654	0.00282953	0.547	0.0294148	0.380225	3.09571	0	5
ARG101	glp-1(ar202)	r_2024-01-22_ARG101_HT115_20C-1002_s3_g1	Cell_11	NaN	232.931	2.44367	0.164625	0.0033416	0.345701	0.0215635	0.266316	3.05594	0	5
ARG101	glp-1(ar202)	r_2024-01-22_ARG101_HT115_20C-1002_s3_g1	Cell_1	NaN	288.022	2.90149	0.110191	0.0024153	0.459849	0.0222287	0.0863189	2.61622	0	5
ARG101	glp-1(ar202)	r_2024-01-22_ARG101_HT115_20C-1002_s3_g1	Cell_2	5.06181	293.733	2.55166	0.0942814	0.00315877	0.354385	0.0231589	0.19759	3.1515	0	5
ARG101	glp-1(ar202)	r_2024-01-22_ARG101_HT115_20C-1002_s3_g1	Cell_3	5.68543	310.386	2.79254	0.111425	0.00452698	0.386382	0.0224471	0.193698	NaN	0	5
ARG101	glp-1(ar202)	r_2024-01-22_ARG101_HT115_20C-1002_s3_g1	Cell_4	4.75422	243.479	2.72959	0.0916582	0.00490489	0.343272	0.0202578	0.251354	2.64707	0	5
ARG101	glp-1(ar202)	r_2024-01-22_ARG101_HT115_20C-1002_s3_g1	Cell_5	5.37695	355.531	2.91883	0.100187	0.00378684	0.371785	0.0241767	0.240884	NaN	0	5
ARG101	glp-1(ar202)	r_2024-01-22_ARG101_HT115_20C-1002_s3_g1	Cell_6	5.31684	310.737	3.11042	0.106479	0.00363262	0.431029	0.0220253	0.244353	2.62688	0	5
ARG101	glp-1(ar202)	r_2024-01-22_ARG101_HT115_20C-1002_s3_g1	Cell_7	NaN	191.281	2.96419	0.0999397	0.0025933	0.244928	0.0211323	0.154842	2.65404	-1	5
ARG101	glp-1(ar202)	r_2024-01-22_ARG101_HT115_20C-1002_s3_g1	Cell_8	5.27873	256.414	2.80608	0.107771	0.00327829	0.318274	0.0215021	0.345563	NaN	0	5
ARG101	glp-1(ar202)	r_2024-01-22_ARG101_HT115_20C-1002_s3_g1	Cell_9	5.90504	301.294	3.01207	0.114431	0.00378473	0.430893	0.0225732	0.341034	NaN	0	5
ARG101	glp-1(ar202)	r_2024-01-22_ARG101_HT115_20C-1003_s1_g1	Cell_1	NaN	328.397	2.74533	0.122724	0.00473344	0.553498	0.0156636	0.407021	2.49846	0	5
ARG101	glp-1(ar202)	r_2024-01-22_ARG101_HT115_20C-1003_s1_g1	Cell_2	4.73247	356.227	2.87204	0.200738	0.0074713	0.455846	0.0139958	0.18698	2.52875	0	5
ARG101	glp-1(ar202)	r_2024-01-22_ARG101_HT115_20C-1003_s1_g1	Cell_3	4.96714	281.685	2.22487	0.110491	0.00325339	0.400175	0.0186485	0.351292	NaN	0	5
ARG101	glp-1(ar202)	r_2024-01-22_ARG101_HT115_20C-1003_s1_g1	Cell_4	4.87044	278.963	2.45659	0.0582004	0.00269751	0.453046	0.0164908	0.20702	2.67328	0	5
ARG101	glp-1(ar202)	r_2024-01-22_ARG101_HT115_20C-1003_s1_g1	Cell_5	NaN	293.149	2.66231	0.21374	0.00794946	0.468264	0.0213038	0.30306	2.9058	0	5
ARG101	glp-1(ar202)	r_2024-01-22_ARG101_HT115_20C-1003_s2_g1	Cell_10	NaN	140.779	2.48791	NaN	0.00347701	0.312502	0.0238685	0.357619	NaN	-2	5
ARG101	glp-1(ar202)	r_2024-01-22_ARG101_HT115_20C-1003_s2_g1	Cell_11	4.64945	393.138	2.68719	0.105432	0.00361014	0.59936	0.0188902	0.368631	2.67698	0	5
ARG101	glp-1(ar202)	r_2024-01-22_ARG101_HT115_20C-1003_s2_g1	Cell_12	4.60836	373.007	2.55434	0.0737974	0.00319041	0.583005	0.0212012	0.221973	2.91108	0	5
ARG101	glp-1(ar202)	r_2024-01-22_ARG101_HT115_20C-1003_s2_g1	Cell_13	4.39196	221.753	2.49841	0.0676652	0.00315587	0.501917	0.0176951	0.403324	2.87248	0	5
ARG101	glp-1(ar202)	r_2024-01-22_ARG101_HT115_20C-1003_s2_g1	Cell_14	5.77798	402.678	2.73677	0.222333	0.00615232	0.632523	0.0194841	0.275448	2.62803	0	5
ARG101	glp-1(ar202)	r_2024-01-22_ARG101_HT115_20C-1003_s2_g1	Cell_15	4.82503	388.735	2.67376	0.122183	0.00454758	0.470719	0.0130274	0.372653	2.65849	0	5
ARG101	glp-1(ar202)	r_2024-01-22_ARG101_HT115_20C-1003_s2_g1	Cell_16	4.63031	390.006	2.76319	0.0753385	0.00313844	0.437892	0.020184	0.38428	2.60137	0	5
ARG101	glp-1(ar202)	r_2024-01-22_ARG101_HT115_20C-1003_s2_g1	Cell_17	5.43078	263.919	2.84883	0.2025	0.00788642	0.465911	0.0223152	0.195777	2.41714	0	5
ARG101	glp-1(ar202)	r_2024-01-22_ARG101_HT115_20C-1003_s2_g1	Cell_18	NaN	306.95	2.38132	0.0743419	0.00349041	0.598361	0.0248424	0.221968	3.01756	0	5
ARG101	glp-1(ar202)	r_2024-01-22_ARG101_HT115_20C-1003_s2_g1	Cell_19	3.94863	345.616	2.61873	0.0829109	0.0038735	0.456071	0.0110939	0.124126	NaN	0	5
ARG101	glp-1(ar202)	r_2024-01-22_ARG101_HT115_20C-1003_s2_g1	Cell_1	4.90886	234.573	2.79228	0.12444	0.00551739	0.50219	0.0153629	0.127484	2.51411	0	5
ARG101	glp-1(ar202)	r_2024-01-22_ARG101_HT115_20C-1003_s2_g1	Cell_20	5.54531	335.287	3.11699	0.248797	0.00634664	0.473688	0.0194241	0.197963	2.41906	0	5
ARG101	glp-1(ar202)	r_2024-01-22_ARG101_HT115_20C-1003_s2_g1	Cell_2	4.51684	274.27	2.65468	0.0627266	0.00162455	0.462878	NaN	NaN	NaN	0	5
ARG101	glp-1(ar202)	r_2024-01-22_ARG101_HT115_20C-1003_s2_g1	Cell_3	5.09662	266.664	2.69996	0.0710937	0.00251218	0.500584	0.0176017	0.203944	2.6964	0	5
ARG101	glp-1(ar202)	r_2024-01-22_ARG101_HT115_20C-1003_s2_g1	Cell_4	5.5106	263.081	2.9721	0.0952325	0.00346973	0.585623	0.0207506	0.211469	2.53083	0	5
ARG101	glp-1(ar202)	r_2024-01-22_ARG101_HT115_20C-1003_s2_g1	Cell_5	4.84171	330.009	3.0278	0.191975	0.00325919	0.475207	0.0184573	0.294408	2.41708	0	5
ARG101	glp-1(ar202)	r_2024-01-22_ARG101_HT115_20C-1003_s2_g1	Cell_6	4.37683	344.23	2.70585	0.0710221	0.00425632	0.531791	0.0169961	0.211295	2.85236	0	5
ARG101	glp-1(ar202)	r_2024-01-22_ARG101_HT115_20C-1003_s2_g1	Cell_7	5.16515	305.613	3.06261	0.127741	0.00539992	0.417949	0.0155753	0.381432	2.50628	0	5
ARG101	glp-1(ar202)	r_2024-01-22_ARG101_HT115_20C-1003_s2_g1	Cell_8	4.36375	319.537	2.53672	0.0919446	0.0025774	0.44375	0.0179063	0.120437	2.74757	0	5
ARG101	glp-1(ar202)	r_2024-01-22_ARG101_HT115_20C-1003_s2_g1	Cell_9	5.6509	247.395	2.56685	0.145348	0.00757221	0.531745	0.0169431	0.220255	2.7203	0	5
ARG101	glp-1(ar202)	r_2024-01-22_ARG101_HT115_20C-1003_s3_g1	Cell_10	6.72267	190.332	2.67103	0.106963	0.00592593	0.535527	0.0238791	0.493692	2.83554	-1	5
ARG101	glp-1(ar202)	r_2024-01-22_ARG101_HT115_20C-1003_s3_g1	Cell_1	5.66078	599.176	2.79804	0.0977558	0.00417133	0.389421	0.0178302	0.21534	2.17989	2	5
ARG101	glp-1(ar202)	r_2024-01-22_ARG101_HT115_20C-1003_s3_g1	Cell_2	5.64572	296.873	2.52924	0.0894496	0.00359267	0.346305	0.0230932	0.372825	2.96394	0	5
ARG101	glp-1(ar202)	r_2024-01-22_ARG101_HT115_20C-1003_s3_g1	Cell_3	4.74237	304.045	3.03999	0.128343	0.00260512	0.355185	0.0160945	0.320824	2.18859	0	5
ARG101	glp-1(ar202)	r_2024-01-22_ARG101_HT115_20C-1003_s3_g1	Cell_4	NaN	173.13	2.6266	0.147376	0.00621702	1.08255	0.0159345	0.553156	3.06956	-1	5
ARG101	glp-1(ar202)	r_2024-01-22_ARG101_HT115_20C-1003_s3_g1	Cell_6	NaN	222.297	2.9322	0.131024	0.0037893	0.466019	0.0195015	0.241693	2.39454	0	5
ARG101	glp-1(ar202)	r_2024-01-22_ARG101_HT115_20C-1003_s3_g1	Cell_7	5.26816	378.62	2.27741	0.134839	0.00386464	0.385176	0.015322	0.123568	NaN	0	5
ARG101	glp-1(ar202)	r_2024-01-22_ARG101_HT115_20C-1003_s3_g1	Cell_8	4.14112	632.581	2.68229	0.0795839	0.00333161	0.363539	0.0176063	0.212885	NaN	2	5
ARG101	glp-1(ar202)	r_2024-01-22_ARG101_HT115_20C-1003_s3_g1	Cell_9	4.78316	240.039	3.1238	0.147618	0.00600115	0.70834	0.0243267	0.223095	2.37943	0	5
ARG101	glp-1(ar202)	r_2024-01-22_ARG101_HT115_20C-1004_s1_g1	Cell_10	NaN	291.204	2.76346	0.0539274	0.00179369	0.676316	0.0164784	0.256653	2.47312	0	5
ARG101	glp-1(ar202)	r_2024-01-22_ARG101_HT115_20C-1004_s1_g1	Cell_1	5.57996	272.241	2.54759	0.0823254	0.00321366	0.428815	0.0283012	0.316848	2.94344	0	5
ARG101	glp-1(ar202)	r_2024-01-22_ARG101_HT115_20C-1004_s1_g1	Cell_2	5.62089	228.237	2.55984	0.0871367	0.0031966	0.229686	0.0195963	0.164311	2.93278	0	5
ARG101	glp-1(ar202)	r_2024-01-22_ARG101_HT115_20C-1004_s1_g1	Cell_3	4.54312	385.665	2.94626	0.101377	0.00295111	0.419096	0.0182214	0.121301	2.4225	0	5
ARG101	glp-1(ar202)	r_2024-01-22_ARG101_HT115_20C-1004_s1_g1	Cell_4	5.73289	256.924	2.99085	0.0611761	0.00161172	0.345928	0.0226536	0.229988	2.61832	0	5
ARG101	glp-1(ar202)	r_2024-01-22_ARG101_HT115_20C-1004_s1_g1	Cell_5	4.60092	312.7	2.77095	0.0983922	0.00392625	0.415624	0.0148392	0.156965	2.33457	0	5
ARG101	glp-1(ar202)	r_2024-01-22_ARG101_HT115_20C-1004_s1_g1	Cell_6	5.24907	167.363	2.77021	0.0609016	0.0020346	0.566293	0.021788	0.247336	2.72014	-2	5
ARG101	glp-1(ar202)	r_2024-01-22_ARG101_HT115_20C-1004_s1_g1	Cell_7	4.80893	484.484	2.81872	0.0760593	0.00275813	0.301991	0.0161217	0.362981	NaN	1	5
ARG101	glp-1(ar202)	r_2024-01-22_ARG101_HT115_20C-1004_s1_g1	Cell_8	NaN	316.248	2.87479	0.0417438	0.00198666	0.430083	0.0187616	0.183553	2.32805	0	5
ARG101	glp-1(ar202)	r_2024-01-22_ARG101_HT115_20C-1004_s1_g1	Cell_9	5.41752	398.08	2.5423	0.0631039	0.00221189	0.563368	0.0200456	0.184593	2.56817	0	5
ARG101	glp-1(ar202)	r_2024-01-22_ARG101_HT115_20C-1004_s2_g1	Cell_10	NaN	432.976	2.93981	0.169418	0.00508485	0.362308	0.0203624	0.174419	2.60656	0	5
ARG101	glp-1(ar202)	r_2024-01-22_ARG101_HT115_20C-1004_s2_g1	Cell_11	NaN	385.041	2.86196	0.0631589	0.00284815	0.388931	0.0192739	0.207927	2.54646	0	5
ARG101	glp-1(ar202)	r_2024-01-22_ARG101_HT115_20C-1004_s2_g1	Cell_12	NaN	344.78	2.54299	0.156051	0.00449996	0.399096	NaN	NaN	NaN	0	5
ARG101	glp-1(ar202)	r_2024-01-22_ARG101_HT115_20C-1004_s2_g1	Cell_13	NaN	253.347	2.82827	0.037255	0.00340803	0.505236	0.0188079	0.172185	NaN	0	5
ARG101	glp-1(ar202)	r_2024-01-22_ARG101_HT115_20C-1004_s2_g1	Cell_14	4.83802	235.139	2.43174	0.133713	0.00395939	0.573987	0.016177	0.295418	2.89317	0	5
ARG101	glp-1(ar202)	r_2024-01-22_ARG101_HT115_20C-1004_s2_g1	Cell_17	NaN	277.808	2.8233	0.0508669	0.00164071	0.349129	0.0173412	0.383297	2.54275	0	5
ARG101	glp-1(ar202)	r_2024-01-22_ARG101_HT115_20C-1004_s2_g1	Cell_18	NaN	305.506	2.38861	0.112153	0.00297812	0.621592	0.0196212	0.337646	3.17679	0	5
ARG101	glp-1(ar202)	r_2024-01-22_ARG101_HT115_20C-1004_s2_g1	Cell_19	5.22087	304.599	2.65673	0.122991	0.00442124	0.44037	0.020696	0.155302	2.85566	0	5
ARG101	glp-1(ar202)	r_2024-01-22_ARG101_HT115_20C-1004_s2_g1	Cell_1	4.31381	443.005	2.26439	0.100368	0.00305267	0.542114	0.0124965	0.220806	2.9419	0	5
ARG101	glp-1(ar202)	r_2024-01-22_ARG101_HT115_20C-1004_s2_g1	Cell_20	4.73899	301.035	2.68451	0.0277453	0.0026997	0.455446	0.0167101	0.395947	2.55078	0	5
ARG101	glp-1(ar202)	r_2024-01-22_ARG101_HT115_20C-1004_s2_g1	Cell_21	4.87747	226.96	2.36782	0.113082	0.00339033	0.743238	0.0197654	0.216576	NaN	0	5
ARG101	glp-1(ar202)	r_2024-01-22_ARG101_HT115_20C-1004_s2_g1	Cell_2	4.58573	284.051	2.71014	0.189901	0.00552344	0.477516	0.0139706	0.210801	2.19673	0	5
ARG101	glp-1(ar202)	r_2024-01-22_ARG101_HT115_20C-1004_s2_g1	Cell_3	4.90916	267.095	2.11959	0.141918	0.00415042	0.282708	0.0148531	0.320939	3.18952	0	5
ARG101	glp-1(ar202)	r_2024-01-22_ARG101_HT115_20C-1004_s2_g1	Cell_4	4.61886	351.899	2.48842	0.0908641	0.00211904	0.499436	0.0136565	0.453794	2.55381	0	5
ARG101	glp-1(ar202)	r_2024-01-22_ARG101_HT115_20C-1004_s2_g1	Cell_5	4.3443	318.791	2.4758	0.208773	0.00600071	0.496407	0.0198945	0.386501	2.71272	0	5
ARG101	glp-1(ar202)	r_2024-01-22_ARG101_HT115_20C-1004_s2_g1	Cell_6	4.71712	299.984	2.68237	0.13994	0.00564891	0.418645	0.00665231	0.198763	2.11784	0	5
ARG101	glp-1(ar202)	r_2024-01-22_ARG101_HT115_20C-1004_s2_g1	Cell_7	NaN	386.371	2.95682	0.108054	0.00334277	0.389276	0.011545	0.274974	2.16574	0	5
ARG101	glp-1(ar202)	r_2024-01-22_ARG101_HT115_20C-1004_s2_g1	Cell_8	4.94977	374.946	2.50688	0.0772216	0.0041124	0.47817	0.00845169	0.260192	2.3155	0	5
ARG101	glp-1(ar202)	r_2024-01-22_ARG101_HT115_20C-1004_s2_g1	Cell_9	4.99827	507.345	2.82647	0.12082	0.00461735	0.338095	0.0117571	0.236271	2.1209	1	5
ARG101	glp-1(ar202)	r_2023_03_19_GC833_glp-1_gof_HT115_001_s3	Cell5	4.61939	243.641	1.61992	0.147983	0.00443875	0.235254	0.00575496	0.185357	1.57374	0	5
ARG101	glp-1(ar202)	r_2023_03_19_GC833_glp-1_gof_HT115_001_s3	Cell6	4.97452	477.058	2.48107	0.0696498	0.00155138	0.310258	0.00542283	0.313188	2.52852	1	5
ARG101	glp-1(ar202)	r_2023_03_19_GC833_glp-1_gof_HT115_001_s3	Cell7	5.37097	625.878	2.30687	0.205182	0.00523159	0.326932	0.00886658	0.365405	2.80492	2	5
ARG101	glp-1(ar202)	r_2023_03_19_GC833_glp-1_gof_HT115_001_s3	Cell8	2.44187	540.014	1.798	0.113895	0.00344695	0.212507	0.0133679	0.1757	3.17256	1	5
ARG101	glp-1(ar202)	r_2023_03_19_GC833_glp-1_gof_HT115_001_s3	Cell9	4.82279	600.016	1.44226	0.209261	0.00844304	0.610268	0.0131039	0.203588	3.04731	2	5
ARG101	glp-1(ar202)	r_2023_03_26_GC833_glp-1_gf_003_s2	Cell10	3.95652	550.163	2.67105	0.0374332	0.00221875	0.36153	0.0104174	0.185718	2.17182	2	5
ARG101	glp-1(ar202)	r_2023_03_26_GC833_glp-1_gf_003_s2	Cell11	5.26937	626.143	2.7192	0.107901	0.00320263	0.341872	0.0172259	0.15191	2.5004	2	5
ARG101	glp-1(ar202)	r_2023_03_26_GC833_glp-1_gf_003_s2	Cell12	5.12079	759.557	2.57668	0.0942706	0.00296965	0.393901	0.0106181	0.292645	NaN	3	5
ARG101	glp-1(ar202)	r_2023_03_26_GC833_glp-1_gf_003_s2	Cell1	4.81131	341.929	2.85123	0.0580508	0.0024463	0.322002	0.00987478	0.205305	2.35089	0	5
ARG101	glp-1(ar202)	r_2023_03_26_GC833_glp-1_gf_003_s2	Cell2	4.22763	374.828	2.53531	0.0459497	0.0023622	0.283503	0.0115101	0.326118	2.74043	0	5
ARG101	glp-1(ar202)	r_2023_03_26_GC833_glp-1_gf_003_s2	Cell3	4.91417	334.629	2.66253	0.104215	0.00324913	0.370393	0.00768564	0.157136	2.42527	0	5
ARG101	glp-1(ar202)	r_2023_03_26_GC833_glp-1_gf_003_s2	Cell5	4.268	299.998	2.40576	0.0871614	0.0021542	0.392745	0.0135124	0.266875	NaN	0	5
ARG101	glp-1(ar202)	r_2023_03_26_GC833_glp-1_gf_003_s2	Cell6	NaN	348.017	2.61504	0.08002	0.00406343	0.326589	0.0182835	0.106719	2.56987	0	5
ARG101	glp-1(ar202)	r_2023_03_26_GC833_glp-1_gf_003_s2	Cell8	4.97234	389.997	2.62263	0.0222545	0.00243198	0.404159	0.0163957	0.249042	NaN	0	5
ARG101	glp-1(ar202)	r_2023_03_26_GC833_glp-1_gf_003_s2	Cell9	4.34332	648.05	2.55499	0.0403145	0.00443822	0.376952	0.0150051	0.180294	NaN	2	5
ARG101	glp-1(ar202)	r_2023_03_26_GC833_glp-1_gf_003_s3	Cell11	4.59333	447.526	2.21906	0.109418	0.00370376	0.300835	0.010102	0.237751	NaN	0	5
ARG101	glp-1(ar202)	r_2023_03_26_GC833_glp-1_gf_003_s3	Cell12	4.89794	148.581	2.29827	NaN	0.0025695	0.394623	0.0165895	0.24376	2.91806	-2	5
ARG101	glp-1(ar202)	r_2023_03_26_GC833_glp-1_gf_003_s3	Cell13	NaN	289.779	2.52016	0.0863997	0.00545721	0.404571	0.024362	0.169217	2.97089	0	5
ARG101	glp-1(ar202)	r_2023_03_26_GC833_glp-1_gf_003_s3	Cell16	NaN	406.518	2.76386	0.0811143	0.00315103	0.285155	0.0130556	0.16597	2.35513	0	5
ARG101	glp-1(ar202)	r_2023_03_26_GC833_glp-1_gf_003_s3	Cell18	4.78059	744.633	2.5995	0.0695161	0.00236838	0.345997	0.00967727	0.29044	2.05445	3	5
ARG101	glp-1(ar202)	r_2023_03_26_GC833_glp-1_gf_003_s3	Cell19	4.88837	419.978	2.2606	0.101291	0.00327105	0.343495	0.0142769	0.20826	2.45014	0	5
ARG101	glp-1(ar202)	r_2023_03_26_GC833_glp-1_gf_003_s3	Cell2	4.76913	248.466	2.69512	0.0604059	0.00233786	0.379342	0.0230343	0.0971332	2.67102	0	5
ARG101	glp-1(ar202)	r_2023_03_26_GC833_glp-1_gf_003_s3	Cell4	4.93453	385.226	2.49658	0.102125	0.00463896	0.500002	0.0204884	0.315815	NaN	0	5
ARG101	glp-1(ar202)	r_2023_03_26_GC833_glp-1_gf_003_s3	Cell5	5.23667	691.427	2.60684	0.182619	0.00469018	0.309314	0.0189885	0.205422	NaN	2	5
ARG101	glp-1(ar202)	r_2023_03_26_GC833_glp-1_gf_003_s3	Cell6	4.92193	336.649	2.29273	0.170513	0.00724972	0.374459	0.0114734	0.317918	2.75995	0	5
ARG101	glp-1(ar202)	r_2023_03_26_GC833_glp-1_gf_003_s3	Cell7	5.27386	417.043	2.94322	0.0857576	0.00503284	0.275893	0.013074	0.128443	1.92072	0	5
ARG101	glp-1(ar202)	r_2023_03_26_GC833_glp-1_gf_003_s3	Cell9	4.38663	408.404	2.18327	0.114372	0.00340224	0.28933	0.0176129	0.155009	2.96902	0	5
ARG101	glp-1(ar202)	r_2023_03_19_GC833_glp-1_gof_HT115_002_s1	Cell2	4.72087	310.946	2.79978	0.0625246	0.00310654	0.256888	0.0175345	0.171521	2.32081	0	5
ARG101	glp-1(ar202)	r_2023_03_19_GC833_glp-1_gof_HT115_002_s1	Cell3	4.77999	468.785	2.32832	0.099816	0.00170976	0.445909	0.0201294	0.377929	2.69624	0	5
ARG101	glp-1(ar202)	r_2023_03_19_GC833_glp-1_gof_HT115_002_s1	Cell5	NaN	430.016	2.22211	0.0486762	0.00190131	0.492642	0.0190263	0.171067	2.73629	0	5
ARG101	glp-1(ar202)	r_2023_03_19_GC833_glp-1_gof_HT115_002_s1	Cell6	4.0769	563.449	2.47019	0.0912345	0.00269565	0.40545	0.0147332	0.146483	2.32257	2	5
ARG101	glp-1(ar202)	r_2023_03_19_GC833_glp-1_gof_HT115_002_s1	Cell8	NaN	378.829	2.58664	0.0859078	0.00181137	0.29739	0.0185628	0.19645	2.73566	0	5
ARG106	aak-1(tm1944); aak-2(ok524)	r_2023-12-14_ARG106_20C_HT115-1001_s1	Cell_10	4.6361	295.181	2.70825	0.0839568	0.00273599	0.31833	0.0181452	0.259341	2.62306	0	10
ARG106	aak-1(tm1944); aak-2(ok524)	r_2023-12-14_ARG106_20C_HT115-1001_s1	Cell_1	NaN	280.405	2.5218	0.0605933	0.00312038	0.366678	0.0246689	0.159955	3.20436	0	10
ARG106	aak-1(tm1944); aak-2(ok524)	r_2023-12-14_ARG106_20C_HT115-1001_s1	Cell_2	4.93956	233.286	2.47674	0.0628248	0.0031545	0.419486	0.019485	0.230085	3.00594	0	10
ARG106	aak-1(tm1944); aak-2(ok524)	r_2023-12-14_ARG106_20C_HT115-1001_s1	Cell_3	4.58191	229.119	2.59648	0.0826547	0.00274625	0.370317	0.0140776	0.1086	2.64427	0	10
ARG106	aak-1(tm1944); aak-2(ok524)	r_2023-12-14_ARG106_20C_HT115-1001_s1	Cell_4	4.42848	328.173	2.57814	0.0457119	0.00183448	0.324147	0.0173873	0.138829	2.85093	0	10
ARG106	aak-1(tm1944); aak-2(ok524)	r_2023-12-14_ARG106_20C_HT115-1001_s1	Cell_5	4.94635	245.488	2.65204	0.0729937	0.00204682	0.286638	0.0164811	0.182355	NaN	0	10
ARG106	aak-1(tm1944); aak-2(ok524)	r_2023-12-14_ARG106_20C_HT115-1001_s1	Cell_6	4.87979	255.183	2.70453	0.0538889	0.00213724	0.291252	0.0212434	0.228599	NaN	0	10
ARG106	aak-1(tm1944); aak-2(ok524)	r_2023-12-14_ARG106_20C_HT115-1001_s1	Cell_7	4.86314	231.64	2.44249	0.0442712	0.00188613	0.451685	0.0216907	0.259066	3.1005	0	10
ARG106	aak-1(tm1944); aak-2(ok524)	r_2023-12-14_ARG106_20C_HT115-1001_s1	Cell_8	5.12511	222.102	2.68408	0.0650408	0.00150045	0.23003	0.0202009	0.104764	2.94585	0	10
ARG106	aak-1(tm1944); aak-2(ok524)	r_2023-12-14_ARG106_20C_HT115-1001_s1	Cell_9	4.79092	200.319	2.4159	0.104814	0.00370177	0.336076	0.0160636	0.282347	2.85204	0	10
ARG106	aak-1(tm1944); aak-2(ok524)	r_2023-12-14_ARG106_20C_HT115-1001_s2	Cell_1	NaN	193.212	2.77858	0.0809561	0.00289241	0.281608	0.0240156	0.20073	2.98946	-1	10
ARG106	aak-1(tm1944); aak-2(ok524)	r_2023-12-14_ARG106_20C_HT115-1001_s2	Cell_2	NaN	235.83	2.62653	0.129127	0.00459392	0.353892	0.0151063	0.265491	2.8502	0	10
ARG106	aak-1(tm1944); aak-2(ok524)	r_2023-12-14_ARG106_20C_HT115-1001_s2	Cell_3	4.88528	217.222	2.67171	0.0582174	0.00135106	0.353692	0.0235293	0.289486	2.99619	0	10
ARG106	aak-1(tm1944); aak-2(ok524)	r_2023-12-14_ARG106_20C_HT115-1001_s2	Cell_4	5.56017	213.192	2.97043	0.0587083	0.00346039	0.338449	0.0255703	0.191002	2.6794	0	10
ARG106	aak-1(tm1944); aak-2(ok524)	r_2023-12-14_ARG106_20C_HT115-1001_s2	Cell_5	4.7976	216.196	2.47376	0.147454	0.00410292	0.434724	0.0221234	0.127587	3.15915	0	10
ARG106	aak-1(tm1944); aak-2(ok524)	r_2023-12-14_ARG106_20C_HT115-1001_s2	Cell_6	5.13188	326.814	2.74272	0.0439882	0.00187564	0.514023	0.0258591	0.135303	2.7091	0	10
ARG106	aak-1(tm1944); aak-2(ok524)	r_2023-12-14_ARG106_20C_HT115-1001_s2	Cell_7	5.16565	231.508	2.6591	0.133958	0.00559377	0.338111	0.0278455	0.0888754	NaN	0	10
ARG106	aak-1(tm1944); aak-2(ok524)	r_2023-12-14_ARG106_20C_HT115-1001_s3	Cell_10	4.26932	290.753	2.87737	0.0506625	0.00211849	0.416401	0.0140009	0.200623	2.28685	0	10
ARG106	aak-1(tm1944); aak-2(ok524)	r_2023-12-14_ARG106_20C_HT115-1001_s3	Cell_1	4.71758	327.92	2.75709	0.0590727	0.00221764	0.391728	0.0118683	0.144629	2.25432	0	10
ARG106	aak-1(tm1944); aak-2(ok524)	r_2023-12-14_ARG106_20C_HT115-1001_s3	Cell_2	5.3736	296.774	2.56427	0.132156	0.00437534	0.3806	0.021869	0.320862	3.14347	0	10
ARG106	aak-1(tm1944); aak-2(ok524)	r_2023-12-14_ARG106_20C_HT115-1001_s3	Cell_3	5.17971	316.621	2.73622	0.0851209	0.00214921	0.345652	0.0245638	0.189538	2.82013	0	10
ARG106	aak-1(tm1944); aak-2(ok524)	r_2023-12-14_ARG106_20C_HT115-1001_s3	Cell_4	5.27927	276.263	2.44823	0.093565	0.00286161	0.402839	0.0180017	0.225642	3.23803	0	10
ARG106	aak-1(tm1944); aak-2(ok524)	r_2023-12-14_ARG106_20C_HT115-1001_s3	Cell_5	4.38547	281.345	2.71648	0.0612526	0.00313529	0.426231	NaN	NaN	NaN	0	10
ARG106	aak-1(tm1944); aak-2(ok524)	r_2023-12-14_ARG106_20C_HT115-1001_s3	Cell_6	4.94183	342.186	2.71641	0.0586032	0.00154798	0.330928	0.0195809	0.2407	2.64475	0	10
ARG106	aak-1(tm1944); aak-2(ok524)	r_2023-12-14_ARG106_20C_HT115-1001_s3	Cell_7	NaN	269.106	2.67515	0.0576143	0.00253904	0.295819	0.0248367	0.159679	3.10553	0	10
ARG106	aak-1(tm1944); aak-2(ok524)	r_2023-12-14_ARG106_20C_HT115-1001_s3	Cell_8	5.07694	259.601	2.78689	0.0514472	0.0022751	0.314499	0.0215975	0.145961	2.70355	0	10
ARG106	aak-1(tm1944); aak-2(ok524)	r_2023-12-14_ARG106_20C_HT115-1001_s3	Cell_9	NaN	263.804	2.73727	0.108156	0.00229998	0.262838	0.0280969	0.138653	3.40322	0	10
ARG106	aak-1(tm1944); aak-2(ok524)	r_2023-12-14_ARG106_20C_HT115-1002_s1	Cell_1	5.12755	535.24	3.01055	0.0709121	0.00245998	0.328046	0.0140807	0.229486	2.18949	1	10
ARG106	aak-1(tm1944); aak-2(ok524)	r_2023-12-14_ARG106_20C_HT115-1002_s1	Cell_2	NaN	706.703	1.86783	0.087968	0.00298891	0.366115	0.0107635	0.224666	3.15034	2	10
ARG106	aak-1(tm1944); aak-2(ok524)	r_2023-12-14_ARG106_20C_HT115-1002_s1	Cell_3	5.33862	419.976	2.13816	0.153079	0.0161701	0.502067	0.0256595	0.272571	3.30189	0	10
ARG106	aak-1(tm1944); aak-2(ok524)	r_2023-12-14_ARG106_20C_HT115-1002_s1	Cell_4	5.40586	432.685	2.99737	0.0518214	0.00254387	0.674231	0.0200608	0.36702	2.05444	0	10
ARG106	aak-1(tm1944); aak-2(ok524)	r_2023-12-14_ARG106_20C_HT115-1002_s1	Cell_5	4.96122	334.881	3.11708	0.0591789	0.00160718	0.381385	0.0160247	0.0624939	2.15417	0	10
ARG106	aak-1(tm1944); aak-2(ok524)	r_2023-12-14_ARG106_20C_HT115-1002_s1	Cell_6	5.06536	263.807	3.13749	0.0525256	0.00194652	0.167099	0.0157016	0.131459	NaN	0	10
ARG106	aak-1(tm1944); aak-2(ok524)	r_2023-12-14_ARG106_20C_HT115-1002_s1	Cell_7	NaN	376.207	2.87761	0.0606405	0.00316049	0.292337	0.0167494	0.215068	2.52632	0	10
ARG106	aak-1(tm1944); aak-2(ok524)	r_2023-12-14_ARG106_20C_HT115-1002_s2	Cell_1	4.94533	404.958	2.75062	0.0639228	0.0028881	0.508688	0.0175775	0.437151	2.711	0	10
ARG106	aak-1(tm1944); aak-2(ok524)	r_2023-12-14_ARG106_20C_HT115-1002_s2	Cell_2	4.92043	243.407	2.68076	0.110022	0.00405854	0.38878	0.0213762	0.272977	3.50278	0	10
ARG106	aak-1(tm1944); aak-2(ok524)	r_2023-12-14_ARG106_20C_HT115-1002_s2	Cell_3	4.97753	405.6	3.11805	0.0818375	0.00223019	0.379544	0.0167146	0.132768	2.34872	0	10
ARG106	aak-1(tm1944); aak-2(ok524)	r_2023-12-14_ARG106_20C_HT115-1002_s2	Cell_4	NaN	400.074	2.53956	0.0627433	0.00344378	0.507145	0.0273048	0.133481	3.053	0	10
ARG106	aak-1(tm1944); aak-2(ok524)	r_2023-12-14_ARG106_20C_HT115-1002_s2	Cell_5	4.93494	253.108	2.84623	0.089056	0.00202399	0.366309	0.01826	0.159306	2.51364	0	10
ARG106	aak-1(tm1944); aak-2(ok524)	r_2023-12-14_ARG106_20C_HT115-1002_s2	Cell_6	3.94847	175.533	2.70621	0.0969593	0.0029422	0.335797	0.0157667	0.133869	2.5905	-1	10
ARG106	aak-1(tm1944); aak-2(ok524)	r_2023-12-14_ARG106_20C_HT115-1002_s2	Cell_7	5.08699	152.049	2.73461	NaN	0.00114735	0.278794	0.0176905	0.226718	2.60587	-2	10
ARG106	aak-1(tm1944); aak-2(ok524)	r_2023-12-14_ARG106_20C_HT115-1003_s1	Cell_10	NaN	153.898	2.67747	NaN	0.00306474	0.43045	0.0220654	0.306193	2.90751	-2	10
ARG106	aak-1(tm1944); aak-2(ok524)	r_2023-12-14_ARG106_20C_HT115-1003_s1	Cell_11	NaN	244.675	2.8658	0.0829493	0.00279618	0.444092	0.0194987	0.207835	2.70621	0	10
ARG106	aak-1(tm1944); aak-2(ok524)	r_2023-12-14_ARG106_20C_HT115-1003_s1	Cell_1	5.16604	245.652	2.60799	0.104733	0.00342738	0.473557	0.0194995	0.195986	2.87441	0	10
ARG106	aak-1(tm1944); aak-2(ok524)	r_2023-12-14_ARG106_20C_HT115-1003_s1	Cell_2	NaN	159.585	2.68553	NaN	0.0022014	0.426152	0.0258066	0.201087	3.29095	-2	10
ARG106	aak-1(tm1944); aak-2(ok524)	r_2023-12-14_ARG106_20C_HT115-1003_s1	Cell_3	4.68194	252.434	2.57333	0.0712528	0.00270574	0.52225	0.0193162	0.230648	2.99701	0	10
ARG106	aak-1(tm1944); aak-2(ok524)	r_2023-12-14_ARG106_20C_HT115-1003_s1	Cell_4	5.39201	216.817	2.54839	0.0763607	0.00210975	0.346412	0.0274036	0.203272	3.65714	0	10
ARG106	aak-1(tm1944); aak-2(ok524)	r_2023-12-14_ARG106_20C_HT115-1003_s1	Cell_5	NaN	346.311	2.66235	0.0384064	0.00211817	0.445578	0.0248225	0.182388	3.01148	0	10
ARG106	aak-1(tm1944); aak-2(ok524)	r_2023-12-14_ARG106_20C_HT115-1003_s1	Cell_6	5.21818	173.783	2.34197	0.0899111	0.002122	0.205137	0.0233829	0.250897	NaN	-1	10
ARG106	aak-1(tm1944); aak-2(ok524)	r_2023-12-14_ARG106_20C_HT115-1003_s1	Cell_7	5.3905	249.379	2.56901	0.115955	0.00290382	0.544774	0.0234559	0.159603	3.38526	0	10
ARG106	aak-1(tm1944); aak-2(ok524)	r_2023-12-14_ARG106_20C_HT115-1003_s1	Cell_8	4.61614	364.561	2.82016	0.0947308	0.00307986	0.35515	0.0228915	0.292253	2.6459	0	10
ARG106	aak-1(tm1944); aak-2(ok524)	r_2023-12-14_ARG106_20C_HT115-1003_s1	Cell_9	5.22735	247.522	2.692	0.0666941	0.00288412	0.645296	0.02032	0.123323	2.78988	0	10
ARG106	aak-1(tm1944); aak-2(ok524)	r_2023-12-14_ARG106_20C_HT115-1003_s3	Cell_1	4.9402	226.568	2.76797	0.0942053	0.00344941	0.670424	0.0214554	0.100127	2.58501	0	10
ARG106	aak-1(tm1944); aak-2(ok524)	r_2023-12-14_ARG106_20C_HT115-1003_s3	Cell_2	NaN	271.087	2.71422	0.0685309	0.00182182	0.501773	0.0208301	0.174866	NaN	0	10
ARG106	aak-1(tm1944); aak-2(ok524)	r_2023-12-14_ARG106_20C_HT115-1003_s3	Cell_3	4.7901	256.389	2.50727	0.0538687	0.00268195	0.323202	0.0181058	0.293949	2.93716	0	10
ARG106	aak-1(tm1944); aak-2(ok524)	r_2023-12-14_ARG106_20C_HT115-1003_s3	Cell_4	4.59826	183.466	2.48562	0.168612	0.00591262	0.31391	0.0208825	0.199307	NaN	-1	10
ARG106	aak-1(tm1944); aak-2(ok524)	r_2023-12-14_ARG106_20C_HT115-1003_s3	Cell_5	4.31327	240.676	2.23	0.204557	0.00675299	0.414961	0.0172758	0.212335	NaN	0	10
ARG106	aak-1(tm1944); aak-2(ok524)	r_2023-12-14_ARG106_20C_HT115-1003_s3	Cell_6	4.83926	251.76	2.41448	0.116931	0.00413304	0.289374	0.0211581	0.171017	3.02011	0	10
ARG106	aak-1(tm1944); aak-2(ok524)	r_2023-12-14_ARG106_20C_HT115-1003_s3	Cell_7	NaN	180.53	2.59198	0.0627399	0.00246978	0.456956	0.0247934	0.211048	3.13409	-1	10
ARG106	aak-1(tm1944); aak-2(ok524)	r_2023-12-14_ARG106_20C_HT115-1003_s3	Cell_8	4.87493	218.297	2.4245	0.104064	0.00393962	0.464821	0.0198802	0.176472	3.11425	0	10
ARG106	aak-1(tm1944); aak-2(ok524)	r_2023_04_23_ARG106_aak1-2_001_s2	Cell1	4.68463	299.851	2.36984	0.14818	0.0033778	0.442517	0.0144848	0.453046	NaN	0	10
ARG106	aak-1(tm1944); aak-2(ok524)	r_2023_04_23_ARG106_aak1-2_001_s2	Cell2	5.1526	533.402	2.227	0.138434	0.0118695	0.507314	0.0105539	0.178277	2.99506	1	10
ARG106	aak-1(tm1944); aak-2(ok524)	r_2023_04_23_ARG106_aak1-2_001_s2	Cell3	4.24696	413.181	2.34859	0.0654529	0.00225752	0.301064	0.0170121	0.242228	NaN	0	10
ARG106	aak-1(tm1944); aak-2(ok524)	r_2023_04_23_ARG106_aak1-2_001_s2	Cell5	NaN	225.812	2.5025	0.184709	0.00461854	0.48604	0.0239365	0.24394	NaN	0	10
ARG106	aak-1(tm1944); aak-2(ok524)	r_2023_04_23_ARG106_aak1-2_001_s2	Cell6	NaN	469.813	2.74919	0.106336	0.00350387	0.560956	0.020665	0.262411	NaN	0	10
ARG106	aak-1(tm1944); aak-2(ok524)	r_2023_04_23_ARG106_aak1-2_001_s3	Cell11	NaN	258.672	2.71867	0.0941223	0.00236366	0.360368	0.0185884	0.286899	NaN	0	10
ARG106	aak-1(tm1944); aak-2(ok524)	r_2023_04_23_ARG106_aak1-2_001_s3	Cell12	NaN	271.982	2.08299	0.316159	0.0116228	0.364007	0.0164499	0.250593	NaN	0	10
ARG106	aak-1(tm1944); aak-2(ok524)	r_2023_04_23_ARG106_aak1-2_001_s3	Cell1	NaN	215.749	2.83183	0.168472	0.00319993	0.447253	0.0160583	0.351537	NaN	0	10
ARG106	aak-1(tm1944); aak-2(ok524)	r_2023_04_23_ARG106_aak1-2_001_s3	Cell2	NaN	442.237	2.9372	0.0615704	0.00388136	0.287721	0.0285973	0.259582	NaN	0	10
ARG106	aak-1(tm1944); aak-2(ok524)	r_2023_04_23_ARG106_aak1-2_001_s3	Cell3	4.88934	198.715	2.58941	0.0748229	0.00287473	0.125388	0.019349	0.189584	2.88934	0	10
ARG106	aak-1(tm1944); aak-2(ok524)	r_2023_04_23_ARG106_aak1-2_001_s3	Cell5	4.99837	227.594	2.7992	0.0439615	0.00128936	0.38364	0.0209071	0.170916	NaN	0	10
ARG106	aak-1(tm1944); aak-2(ok524)	r_2023_04_23_ARG106_aak1-2_001_s3	Cell6	4.4993	215.401	2.68524	0.0883604	0.00252598	0.309452	0.0147804	0.21975	2.3726	0	10
ARG106	aak-1(tm1944); aak-2(ok524)	r_2023_04_23_ARG106_aak1-2_001_s3	Cell7	NaN	242.68	2.73767	0.0511435	0.0012233	0.373401	0.0187388	0.186636	2.55473	0	10
ARG106	aak-1(tm1944); aak-2(ok524)	r_2023_04_23_ARG106_aak1-2_001_s3	Cell8	NaN	142.485	2.6362	NaN	0.00170876	0.405816	0.0229939	0.240852	2.76023	-2	10
ARG106	aak-1(tm1944); aak-2(ok524)	r_2023_04_23_ARG106_aak1-2_001_s3	Cell9	NaN	189.171	2.73658	0.0787512	0.00331321	0.419481	0.017659	0.351458	NaN	-1	10
ARG106	aak-1(tm1944); aak-2(ok524)	r_2023_04_23_ARG106_aak1-2_002_s2	Cell10	4.61113	358.108	2.05867	0.197485	0.00845344	0.402984	0.0196464	0.355826	3.39718	0	10
ARG106	aak-1(tm1944); aak-2(ok524)	r_2023_04_23_ARG106_aak1-2_002_s2	Cell11	4.97272	480.754	2.70528	0.056938	0.00343952	0.393353	0.02552	0.245013	2.74514	1	10
ARG106	aak-1(tm1944); aak-2(ok524)	r_2023_04_23_ARG106_aak1-2_002_s2	Cell1	NaN	621.928	2.42851	0.127905	0.00262517	0.304291	0.0124323	0.2054	2.5769	2	10
ARG106	aak-1(tm1944); aak-2(ok524)	r_2023_04_23_ARG106_aak1-2_002_s2	Cell3	4.50574	372.451	2.33511	0.082054	0.00281533	0.360948	0.0157953	0.248342	2.85394	0	10
ARG106	aak-1(tm1944); aak-2(ok524)	r_2023_04_23_ARG106_aak1-2_002_s2	Cell4	4.82553	433.752	2.43402	0.142256	0.00216552	0.340402	0.0159866	0.20784	NaN	0	10
ARG106	aak-1(tm1944); aak-2(ok524)	r_2023_04_23_ARG106_aak1-2_002_s2	Cell5	4.75869	496.434	2.66312	0.0959682	0.00382912	0.333099	0.0211752	0.122047	2.77104	1	10
ARG106	aak-1(tm1944); aak-2(ok524)	r_2023_04_23_ARG106_aak1-2_002_s2	Cell6	NaN	329.986	2.44241	0.0650372	0.00191583	0.386593	0.0221906	0.268714	2.85894	0	10
ARG106	aak-1(tm1944); aak-2(ok524)	r_2023_04_23_ARG106_aak1-2_002_s2	Cell7	4.9335	491.577	2.43246	0.106789	0.00297357	0.392692	0.0209706	0.22941	2.94782	1	10
ARG106	aak-1(tm1944); aak-2(ok524)	r_2023_04_23_ARG106_aak1-2_002_s2	Cell9	4.4675	419.982	2.45455	0.0847899	0.00283179	0.383827	0.0244521	0.163483	NaN	0	10
ARG106	aak-1(tm1944); aak-2(ok524)	r_2023_04_23_ARG106_aak1-2_002_s3	Cell1	NaN	954.599	2.31215	0.122608	0.00300517	0.381913	0.0122172	0.244154	2.67005	3	10
ARG106	aak-1(tm1944); aak-2(ok524)	r_2023_04_23_ARG106_aak1-2_002_s3	Cell2	NaN	801.263	2.13742	0.176059	0.00629795	0.458028	0.00695093	0.403496	2.35717	3	10
ARG106	aak-1(tm1944); aak-2(ok524)	r_2023_04_23_ARG106_aak1-2_002_s3	Cell3	5.60466	391.112	2.5959	0.0794207	0.00271523	0.348755	0.0214571	0.194072	2.75145	0	10
ARG106	aak-1(tm1944); aak-2(ok524)	r_2023_04_23_ARG106_aak1-2_002_s3	Cell4	5.00936	603.108	2.40967	0.0851391	0.00314503	0.528654	0.0131876	0.296763	2.80389	2	10
ARG106	aak-1(tm1944); aak-2(ok524)	r_2023_04_23_ARG106_aak1-2_002_s3	Cell5	NaN	798.904	2.53004	0.0855078	0.00321029	0.458543	0.00804085	0.250301	2.25669	3	10
ARG106	aak-1(tm1944); aak-2(ok524)	r_2023_04_23_ARG106_aak1-2_002_s3	Cell6	NaN	685.67	2.84161	0.106768	0.00344649	0.46644	0.0170643	0.267549	2.30595	2	10
ARG106	aak-1(tm1944); aak-2(ok524)	r_2023_04_23_ARG106_aak1-2_002_s3	Cell9	5.38357	439.929	2.82816	0.0910433	0.0027347	0.360113	0.0136347	0.211362	2.10319	0	10
ARG106	aak-1(tm1944); aak-2(ok524)	r_2023_04_27_HT115_ARG106_aak1-2_004_s1	Cell3	5.03787	296.871	2.30968	0.109992	0.00369124	0.485128	0.0167644	0.361413	NaN	0	10
ARG18	daf-2(e1370)	r_2023-12-12_ARG18_20C_HT115-1001_s2	Cell_1	NaN	342.655	2.92862	0.0577695	0.00256036	0.352534	0.0187759	0.188272	2.6659	0	2
ARG18	daf-2(e1370)	r_2023-12-12_ARG18_20C_HT115-1001_s2	Cell_2	4.47265	295.889	2.41687	0.220402	0.00526102	0.468276	0.0207843	0.232419	2.98175	0	2
ARG18	daf-2(e1370)	r_2023-12-12_ARG18_20C_HT115-1001_s2	Cell_3	4.72758	316.982	2.48037	0.0928399	0.00429571	0.405411	0.0193389	0.115265	NaN	0	2
ARG18	daf-2(e1370)	r_2023-12-12_ARG18_20C_HT115-1001_s2	Cell_4	4.21692	485.273	2.8024	0.0657899	0.00230831	0.571133	0.0184179	0.438815	2.41419	1	2
ARG18	daf-2(e1370)	r_2023-12-12_ARG18_20C_HT115-1001_s2	Cell_5	5.14006	388.657	3.11735	0.0779935	0.00240125	0.32254	0.0210796	0.12844	2.60705	0	2
ARG18	daf-2(e1370)	r_2023-12-12_ARG18_20C_HT115-1001_s2	Cell_6	4.52693	329.781	3.0153	0.0606905	0.00253609	0.427563	NaN	NaN	NaN	0	2
ARG18	daf-2(e1370)	r_2023-12-12_ARG18_20C_HT115-1001_s2	Cell_7	NaN	281.797	2.95417	0.0836008	0.00165243	0.292715	0.0181045	0.201876	NaN	0	2
ARG18	daf-2(e1370)	r_2023-12-12_ARG18_20C_HT115-1001_s3	Cell_1	NaN	602.409	2.85739	0.0859373	0.00219096	0.203463	0.0176875	0.193866	2.49204	2	2
ARG18	daf-2(e1370)	r_2023-12-12_ARG18_20C_HT115-1001_s3	Cell_2	NaN	552.022	2.34376	0.0702973	0.00255988	0.384165	0.0166022	0.139953	2.65125	2	2
ARG18	daf-2(e1370)	r_2023-12-12_ARG18_20C_HT115-1001_s3	Cell_3	4.74596	470.75	2.68587	0.0922991	0.00236617	0.516643	0.0183185	0.140148	2.50158	0	2
ARG18	daf-2(e1370)	r_2023-12-12_ARG18_20C_HT115-1001_s3	Cell_4	3.9455	383.521	2.35973	0.0556899	0.00238268	0.31212	0.0171569	0.189479	NaN	0	2
ARG18	daf-2(e1370)	r_2023-12-12_ARG18_20C_HT115-1001_s3	Cell_5	4.51431	360.457	2.07207	0.136167	0.0045761	0.382549	0.0155194	0.195562	3.18014	0	2
ARG18	daf-2(e1370)	r_2023-12-12_ARG18_20C_HT115-1001_s3	Cell_6	4.87774	466.511	2.56431	0.110635	0.00325255	0.391267	0.0190308	0.239893	NaN	0	2
ARG18	daf-2(e1370)	r_2023-12-12_ARG18_20C_HT115-1001_s3	Cell_7	4.73751	612.169	2.44132	0.11718	0.0035557	0.323703	0.0175459	0.215978	2.66104	2	2
ARG18	daf-2(e1370)	r_2023-12-12_ARG18_20C_HT115-1001_s3	Cell_8	4.72476	655.837	2.43902	0.0808503	0.00210396	0.42786	0.0181007	0.151151	2.90983	2	2
ARG18	daf-2(e1370)	r_2023-12-12_ARG18_20C_HT115-1002_s1	Cell_10	3.78226	869.78	2.63549	0.0944201	0.00263276	0.303152	0.01572	0.188647	2.33372	3	2
ARG18	daf-2(e1370)	r_2023-12-12_ARG18_20C_HT115-1002_s1	Cell_1	NaN	494.403	2.7353	0.0432641	0.00132186	0.208734	0.015181	0.0946869	2.3445	1	2
ARG18	daf-2(e1370)	r_2023-12-12_ARG18_20C_HT115-1002_s1	Cell_2	3.92759	516.311	2.71168	0.0330626	0.002187	0.240648	0.00719417	0.0950034	2.25394	1	2
ARG18	daf-2(e1370)	r_2023-12-12_ARG18_20C_HT115-1002_s1	Cell_3	4.37711	491.375	2.69922	0.0703107	0.0019068	0.237051	0.0124589	0.195227	2.21209	1	2
ARG18	daf-2(e1370)	r_2023-12-12_ARG18_20C_HT115-1002_s1	Cell_4	5.47923	572.048	2.50074	0.0634324	0.00224614	0.192164	0.0191517	0.0885614	2.77443	2	2
ARG18	daf-2(e1370)	r_2023-12-12_ARG18_20C_HT115-1002_s1	Cell_5	4.47912	525.139	2.5052	0.044269	0.00207745	0.322254	0.0178842	0.191075	2.79243	1	2
ARG18	daf-2(e1370)	r_2023-12-12_ARG18_20C_HT115-1002_s1	Cell_6	4.55561	1260.18	2.82434	0.0712907	0.00182628	0.30764	0.0182943	0.205682	2.4352	3	2
ARG18	daf-2(e1370)	r_2023-12-12_ARG18_20C_HT115-1002_s1	Cell_7	4.62854	812.747	2.54722	0.0765927	0.00205466	0.251373	0.0179334	0.204954	2.61665	3	2
ARG18	daf-2(e1370)	r_2023-12-12_ARG18_20C_HT115-1002_s1	Cell_8	5.48536	805.73	2.55408	0.0737228	0.00256265	0.33713	0.0175935	0.125685	NaN	3	2
ARG18	daf-2(e1370)	r_2023-12-12_ARG18_20C_HT115-1002_s1	Cell_9	5.12986	836.616	2.42704	0.115345	0.00282914	0.240838	0.0193124	0.166678	2.7566	3	2
ARG18	daf-2(e1370)	r_2023-12-12_ARG18_20C_HT115-1002_s2	Cell_1	5.25619	322.513	2.57196	0.0624235	0.00211995	0.269791	0.017409	0.266831	2.8387	0	2
ARG18	daf-2(e1370)	r_2023-12-12_ARG18_20C_HT115-1002_s2	Cell_2	5.01706	634.128	2.96686	0.0639893	0.00184909	0.341402	0.0228842	0.171177	2.62351	2	2
ARG18	daf-2(e1370)	r_2023-12-12_ARG18_20C_HT115-1002_s2	Cell_3	4.67101	330.284	2.61538	0.0342432	0.00160778	0.236842	NaN	NaN	NaN	0	2
ARG18	daf-2(e1370)	r_2023-12-12_ARG18_20C_HT115-1002_s2	Cell_4	NaN	357.511	2.77479	0.0764714	0.00375904	0.494689	0.0179593	0.14883	2.47284	0	2
ARG18	daf-2(e1370)	r_2023-12-12_ARG18_20C_HT115-1002_s2	Cell_5	5.03378	374.602	2.71144	0.0432799	0.00227766	0.401365	0.0144889	0.212483	2.32851	0	2
ARG18	daf-2(e1370)	r_2023-12-12_ARG18_20C_HT115-1002_s2	Cell_6	4.33527	471.442	2.69584	0.0829628	0.00277343	0.245441	0.0196376	0.143736	2.63662	0	2
ARG18	daf-2(e1370)	r_2023-12-12_ARG18_20C_HT115-1002_s2	Cell_7	5.24658	458.872	2.37823	0.10837	0.00541014	0.35156	0.0226266	0.170493	2.96328	0	2
ARG18	daf-2(e1370)	r_2023-12-12_ARG18_20C_HT115-1002_s2	Cell_8	5.26362	432.514	2.51782	0.0271033	0.00200363	0.374019	0.0217578	0.150796	2.7167	0	2
ARG18	daf-2(e1370)	r_2023-12-12_ARG18_20C_HT115-1002_s3	Cell_1	NaN	410.895	2.71425	0.100549	0.00231255	0.439246	0.0193472	0.227234	2.38153	0	2
ARG18	daf-2(e1370)	r_2023-12-12_ARG18_20C_HT115-1002_s3	Cell_2	4.95252	726.709	2.88925	0.0713116	0.00290577	0.358725	0.0255824	0.136794	NaN	3	2
ARG18	daf-2(e1370)	r_2023-12-12_ARG18_20C_HT115-1002_s3	Cell_3	5.01993	301.462	2.47058	0.0399303	0.00209998	0.254737	0.0235554	0.242399	NaN	0	2
ARG18	daf-2(e1370)	r_2023-12-12_ARG18_20C_HT115-1002_s3	Cell_4	5.46817	376.743	2.82291	0.0488076	0.00191626	0.27782	NaN	NaN	NaN	0	2
ARG18	daf-2(e1370)	r_2023-12-12_ARG18_20C_HT115-1002_s3	Cell_5	4.73938	308.675	3.03767	0.0641385	0.00275148	0.406371	0.010613	0.104962	2.00611	0	2
ARG18	daf-2(e1370)	r_2023-12-12_ARG18_20C_HT115-1002_s3	Cell_6	5.74726	298.878	3.10022	0.085504	0.00307414	0.364209	0.0210414	0.412965	NaN	0	2
ARG18	daf-2(e1370)	r_2023-12-12_ARG18_20C_HT115-1002_s3	Cell_7	4.61124	417.922	2.9114	0.0561545	0.00193301	0.422315	0.017514	0.188715	2.34813	0	2
ARG18	daf-2(e1370)	r_2023-12-12_ARG18_20C_HT115-1002_s3	Cell_8	4.54616	340.043	2.88864	0.0407262	0.00139048	0.227916	NaN	NaN	NaN	0	2
ARG18	daf-2(e1370)	r_2023-12-12_ARG18_20C_HT115-1003_s1	Cell_1	4.54418	256.115	2.51085	0.0612743	0.000933691	0.343812	0.0154398	0.206108	NaN	0	2
ARG18	daf-2(e1370)	r_2023-12-12_ARG18_20C_HT115-1003_s1	Cell_2	4.47405	355.204	2.92989	0.0893508	0.00224742	0.245611	NaN	NaN	NaN	0	2
ARG18	daf-2(e1370)	r_2023-12-12_ARG18_20C_HT115-1003_s1	Cell_3	4.88258	337.062	2.48818	0.0858634	0.00273913	0.311411	0.0138114	0.16215	2.58049	0	2
ARG18	daf-2(e1370)	r_2023-12-12_ARG18_20C_HT115-1003_s1	Cell_4	4.68558	645.538	2.71698	0.0641289	0.00146445	0.346589	0.0244059	0.271171	2.5736	2	2
ARG18	daf-2(e1370)	r_2023-12-12_ARG18_20C_HT115-1003_s1	Cell_5	NaN	571.609	2.55574	0.0652936	0.00271124	0.32017	0.0179068	0.145854	2.72717	2	2
ARG18	daf-2(e1370)	r_2023-12-12_ARG18_20C_HT115-1003_s2	Cell_1	5.65289	616.308	2.52853	0.0949268	0.00430166	0.346662	0.00935576	0.182751	NaN	2	2
ARG18	daf-2(e1370)	r_2023-12-12_ARG18_20C_HT115-1003_s2	Cell_2	5.37834	1060.48	2.81813	0.0964571	0.00289603	0.253921	0.0140938	0.111819	2.33077	3	2
ARG18	daf-2(e1370)	r_2023-12-12_ARG18_20C_HT115-1003_s2	Cell_3	4.92301	575.441	2.89461	0.0591498	0.0028089	0.236656	0.00853644	0.23234	2.07498	2	2
ARG18	daf-2(e1370)	r_2023-12-12_ARG18_20C_HT115-1003_s3	Cell_10	4.86862	429.495	2.85417	0.108066	0.0050867	0.358624	0.03175	0.224174	3.01589	0	2
ARG18	daf-2(e1370)	r_2023-12-12_ARG18_20C_HT115-1003_s3	Cell_1	4.58226	349.678	2.66286	0.070354	0.00206277	0.520169	0.0241426	0.189591	2.73009	0	2
ARG18	daf-2(e1370)	r_2023-12-12_ARG18_20C_HT115-1003_s3	Cell_2	NaN	233.789	2.7402	0.114975	0.00512862	0.317987	0.0164274	0.121947	2.73947	0	2
ARG18	daf-2(e1370)	r_2023-12-12_ARG18_20C_HT115-1003_s3	Cell_3	4.16335	369.871	2.57695	0.124414	0.00363291	0.425042	0.020507	0.191825	2.97252	0	2
ARG18	daf-2(e1370)	r_2023-12-12_ARG18_20C_HT115-1003_s3	Cell_4	NaN	475.787	2.85413	0.0955518	0.00331704	0.476373	0.0196364	0.277745	2.70533	1	2
ARG18	daf-2(e1370)	r_2023-12-12_ARG18_20C_HT115-1003_s3	Cell_5	4.79115	345.038	2.85451	0.0590506	0.00298807	0.45593	0.0228559	0.112857	NaN	0	2
ARG18	daf-2(e1370)	r_2023-12-12_ARG18_20C_HT115-1003_s3	Cell_6	NaN	305.968	2.79677	0.0727017	0.00154894	0.378927	0.0243897	0.168531	NaN	0	2
ARG18	daf-2(e1370)	r_2023-12-12_ARG18_20C_HT115-1003_s3	Cell_7	4.82532	333.705	2.48392	0.0474826	0.0036588	0.31062	0.0274283	0.25477	3.01511	0	2
ARG18	daf-2(e1370)	r_2023-12-12_ARG18_20C_HT115-1003_s3	Cell_9	5.24462	303.938	2.75748	0.0875118	0.00289851	0.438661	0.0249949	0.128947	2.96033	0	2
ARG18	daf-2(e1370)	r_2023-12-12_ARG18_20C_HT115-1004_s1	Cell_1	4.54835	618.222	2.91588	0.0561966	0.00297742	0.31427	0.0161163	0.200308	2.43723	2	2
ARG18	daf-2(e1370)	r_2023-12-12_ARG18_20C_HT115-1004_s1	Cell_2	NaN	492.786	2.77904	0.0410198	0.00169396	0.180312	0.0139305	0.145555	2.22359	1	2
ARG18	daf-2(e1370)	r_2023-12-12_ARG18_20C_HT115-1004_s1	Cell_3	4.77995	427.523	2.43221	0.0649911	0.00394521	0.355537	0.0215638	0.264902	3.03249	0	2
ARG18	daf-2(e1370)	r_2023-12-12_ARG18_20C_HT115-1004_s1	Cell_4	4.7263	514.293	2.71363	0.0847535	0.00255078	0.208334	0.0115139	0.26355	2.1066	1	2
ARG18	daf-2(e1370)	r_2023-12-12_ARG18_20C_HT115-1004_s1	Cell_5	5.10609	601.369	2.86268	0.0657765	0.00300057	0.34591	0.0162708	0.178455	2.4537	2	2
ARG18	daf-2(e1370)	r_2023-12-12_ARG18_20C_HT115-1004_s1	Cell_6	5.13575	545.481	2.96778	0.0966785	0.00193945	0.301066	0.0164215	0.142361	2.36934	2	2
ARG18	daf-2(e1370)	r_2023-12-12_ARG18_20C_HT115-1004_s1	Cell_7	4.94464	331.573	2.491	0.143381	0.00330955	0.302383	NaN	NaN	NaN	0	2
ARG18	daf-2(e1370)	r_2023-12-12_ARG18_20C_HT115-1004_s2	Cell_1	5.02003	704.159	2.7875	0.0551502	0.00202093	0.181184	0.0143741	0.11848	2.26564	2	2
ARG18	daf-2(e1370)	r_2023-12-12_ARG18_20C_HT115-1004_s2	Cell_2	5.21133	702.626	2.91855	0.0502471	0.00166032	0.231469	0.0183044	0.150229	2.44706	2	2
ARG18	daf-2(e1370)	r_2023-12-12_ARG18_20C_HT115-1004_s2	Cell_3	4.85098	727.589	2.65519	0.0689598	0.00166298	0.189371	0.0129993	0.14842	2.36083	3	2
ARG18	daf-2(e1370)	r_2023-12-12_ARG18_20C_HT115-1004_s2	Cell_4	5.64085	794.495	2.62512	0.103179	0.00226631	0.274651	0.0134113	0.144615	2.52218	3	2
ARG18	daf-2(e1370)	r_2023-12-12_ARG18_20C_HT115-1004_s2	Cell_5	4.92116	820.189	2.53811	0.0620711	0.00211673	0.251866	0.0163597	0.158124	NaN	3	2
ARG18	daf-2(e1370)	r_2023-12-12_ARG18_20C_HT115-1004_s2	Cell_6	4.12547	1447.1	2.52091	0.0735169	0.001823	0.270198	0.0110468	0.207935	2.19742	3	2
ARG18	daf-2(e1370)	r_2023-12-12_ARG18_20C_HT115-1004_s2	Cell_7	5.00444	1103.99	2.46796	0.140433	0.0042408	0.278826	0.015352	0.185552	2.39465	3	2
ARG18	daf-2(e1370)	r_2023_03_10_ARG18_daf-2_002_s1	Cell11	NaN	188.896	2.25311	0.0642251	0.00243947	0.335455	0.0160903	0.14623	3.0985	-1	2
ARG18	daf-2(e1370)	r_2023_03_10_ARG18_daf-2_002_s1	Cell12	4.21954	703.752	2.43885	0.0737155	0.00161394	0.330761	0.0102424	0.235827	2.43549	2	2
ARG18	daf-2(e1370)	r_2023_03_10_ARG18_daf-2_002_s1	Cell13	NaN	273.987	2.60454	0.050271	0.00209014	0.37046	0.0187101	0.133799	2.6434	0	2
ARG18	daf-2(e1370)	r_2023_03_10_ARG18_daf-2_002_s1	Cell14	5.31551	449.748	2.48503	0.0489084	0.00240064	0.344571	0.0190189	0.224302	2.69075	0	2
ARG18	daf-2(e1370)	r_2023_03_10_ARG18_daf-2_002_s1	Cell1	4.63808	503.539	2.64987	0.201587	0.00334273	0.372673	0.0184046	0.279688	2.461	1	2
ARG18	daf-2(e1370)	r_2023_03_10_ARG18_daf-2_002_s1	Cell2	3.97833	391.389	2.66546	0.069075	0.00185616	0.351388	0.0146607	0.135822	2.48482	0	2
ARG18	daf-2(e1370)	r_2023_03_10_ARG18_daf-2_002_s1	Cell3	4.13344	490.201	2.6405	0.0741999	0.00276147	0.280588	0.0118576	0.0820683	2.44325	1	2
ARG18	daf-2(e1370)	r_2023_03_10_ARG18_daf-2_002_s1	Cell4	4.70916	580.502	2.66341	0.08846	0.0024191	0.317895	0.0167032	0.174254	NaN	2	2
ARG18	daf-2(e1370)	r_2023_03_10_ARG18_daf-2_002_s1	Cell5	4.13103	395.328	2.14906	0.181096	0.00526201	0.375775	0.00981825	0.149039	2.56512	0	2
ARG18	daf-2(e1370)	r_2023_03_10_ARG18_daf-2_002_s1	Cell6	NaN	356.662	2.26646	0.188871	0.0064114	0.531815	0.0173252	0.234206	3.05607	0	2
ARG18	daf-2(e1370)	r_2023_03_10_ARG18_daf-2_002_s1	Cell7	5.13065	426.008	2.38002	0.0826678	0.00326361	0.371432	0.0170592	0.324341	2.9923	0	2
ARG18	daf-2(e1370)	r_2023_03_10_ARG18_daf-2_002_s1	Cell8	5.0238	371.649	2.28165	0.063353	0.00261519	0.467401	0.0209229	0.278774	2.93612	0	2
ARG18	daf-2(e1370)	r_2023_03_10_ARG18_daf-2_002_s1	Cell9	NaN	290.879	2.56907	0.0701639	0.00388339	0.444293	0.0164221	0.175405	NaN	0	2
ARG18	daf-2(e1370)	r_2023_03_10_ARG18_daf-2_003_s2	Cell1	5.46641	414.336	2.82416	0.0836266	0.00168272	0.282167	0.016284	0.172953	2.15399	0	2
ARG18	daf-2(e1370)	r_2023_03_10_ARG18_daf-2_003_s2	Cell3	4.91151	1085.02	2.94435	0.0683535	0.00205693	0.196392	0.0110447	0.0666336	NaN	3	2
ARG18	daf-2(e1370)	r_2023_03_10_ARG18_daf-2_003_s2	Cell6	4.70492	621.602	2.3854	0.0163676	0.00186916	0.200494	0.00851758	0.139003	2.31878	2	2
ARG18	daf-2(e1370)	r_2023_03_10_ARG18_daf-2_003_s3	Cell3	NaN	447.729	2.45957	0.0515991	0.00218263	0.453305	0.0168889	0.296597	NaN	0	2
ARG18	daf-2(e1370)	r_2023_03_20_ARG18_daf-2_006_s1	Cell3	NaN	368.139	2.94617	0.140713	0.00383638	0.285875	0.0150571	0.286975	NaN	0	2
ARG18	daf-2(e1370)	r_2023_03_20_ARG18_daf-2_006_s3	Cell2	NaN	755.989	2.81526	0.0987894	0.00288063	0.339416	0.0170613	0.112557	2.40856	3	2
ARG18	daf-2(e1370)	r_2023_03_20_ARG18_daf-2_006_s3	Cell3	4.8744	626.698	2.75242	0.0675007	0.0018721	0.321929	NaN	NaN	NaN	2	2
ARG18	daf-2(e1370)	r_2023_03_20_ARG18_daf-2_006_s3	Cell4	NaN	314.929	2.43443	0.124267	0.0052938	0.464365	0.0278089	0.268658	NaN	0	2
ARG19	daf-18(nr2037)	r_2024-01-02_ARG19 _HT115_20C-1001_s1	Cell_10	4.71035	643.205	3.46301	0.0813314	0.00164313	0.198414	NaN	NaN	NaN	2	3
ARG19	daf-18(nr2037)	r_2024-01-02_ARG19 _HT115_20C-1001_s1	Cell_11	4.91401	376.464	2.55319	0.0814313	0.00275367	0.310467	0.00912344	0.176919	2.42284	0	3
ARG19	daf-18(nr2037)	r_2024-01-02_ARG19 _HT115_20C-1001_s1	Cell_12	5.12289	405.965	2.60668	0.194276	0.0055191	0.428821	0.0188016	0.0867036	2.71633	0	3
ARG19	daf-18(nr2037)	r_2024-01-02_ARG19 _HT115_20C-1001_s1	Cell_13	4.27768	521.796	3.233	0.102707	0.00242452	0.243599	0.0142382	0.0874808	2.09571	1	3
ARG19	daf-18(nr2037)	r_2024-01-02_ARG19 _HT115_20C-1001_s1	Cell_14	4.58061	474.979	3.14357	0.0944836	0.00197987	0.373568	0.015169	0.150045	NaN	1	3
ARG19	daf-18(nr2037)	r_2024-01-02_ARG19 _HT115_20C-1001_s1	Cell_15	4.11195	621.916	3.24462	0.0359234	0.00480455	0.369327	0.0136606	0.201591	2.29337	2	3
ARG19	daf-18(nr2037)	r_2024-01-02_ARG19 _HT115_20C-1001_s1	Cell_1	4.30948	234.691	3.0946	0.106362	0.00353018	0.473079	0.0192729	0.276055	2.42021	0	3
ARG19	daf-18(nr2037)	r_2024-01-02_ARG19 _HT115_20C-1001_s1	Cell_2	5.22578	352.036	3.15966	0.0408758	0.00242118	0.281201	0.0154015	0.135723	2.23136	0	3
ARG19	daf-18(nr2037)	r_2024-01-02_ARG19 _HT115_20C-1001_s1	Cell_3	NaN	355.899	3.06351	0.0796874	0.00207113	0.323085	0.01972	0.135273	NaN	0	3
ARG19	daf-18(nr2037)	r_2024-01-02_ARG19 _HT115_20C-1001_s1	Cell_4	5.28662	572.444	2.91415	0.117927	0.00253289	0.327867	0.0239498	0.146355	2.8932	2	3
ARG19	daf-18(nr2037)	r_2024-01-02_ARG19 _HT115_20C-1001_s1	Cell_5	5.23753	326.873	3.19267	0.109204	0.002997	0.495753	0.0150326	0.0939355	2.11062	0	3
ARG19	daf-18(nr2037)	r_2024-01-02_ARG19 _HT115_20C-1001_s1	Cell_6	5.38936	359.994	2.93707	0.201975	0.00244102	0.400789	0.0100625	0.11111	2.733	0	3
ARG19	daf-18(nr2037)	r_2024-01-02_ARG19 _HT115_20C-1001_s1	Cell_7	5.77893	502.312	2.96337	0.0733113	0.00354949	0.499215	0.0158924	0.270701	2.19201	1	3
ARG19	daf-18(nr2037)	r_2024-01-02_ARG19 _HT115_20C-1001_s1	Cell_8	5.67125	409.345	2.92393	0.108085	0.00356479	0.213201	NaN	NaN	NaN	0	3
ARG19	daf-18(nr2037)	r_2024-01-02_ARG19 _HT115_20C-1001_s1	Cell_9	4.73261	279.775	3.0719	0.103672	0.0015796	0.168168	0.0123903	0.0880403	2.35403	0	3
ARG19	daf-18(nr2037)	r_2024-01-05_ARG19_HT115_20C-1001_s1_g1	Cell_10	4.42615	501.245	3.14891	0.0795505	0.00208116	0.257137	0.0201655	0.110839	2.33977	1	3
ARG19	daf-18(nr2037)	r_2024-01-05_ARG19_HT115_20C-1001_s1_g1	Cell_11	NaN	316.233	3.38855	0.0676321	0.00246611	0.24189	0.0132421	0.155751	2.00013	0	3
ARG19	daf-18(nr2037)	r_2024-01-05_ARG19_HT115_20C-1001_s1_g1	Cell_12	NaN	655.054	3.33256	0.0706547	0.00247585	0.209321	0.015856	0.143041	2.09513	2	3
ARG19	daf-18(nr2037)	r_2024-01-05_ARG19_HT115_20C-1001_s1_g1	Cell_13	5.71278	340.832	3.21737	0.10625	0.00534089	0.269	NaN	NaN	NaN	0	3
ARG19	daf-18(nr2037)	r_2024-01-05_ARG19_HT115_20C-1001_s1_g1	Cell_1	5.2952	268.457	3.47062	0.027896	0.00142831	0.164107	0.0116466	0.109928	1.91051	0	3
ARG19	daf-18(nr2037)	r_2024-01-05_ARG19_HT115_20C-1001_s1_g1	Cell_2	5.08771	382.346	3.48036	0.108743	0.00348781	0.251139	0.0077152	0.154123	2.00257	0	3
ARG19	daf-18(nr2037)	r_2024-01-05_ARG19_HT115_20C-1001_s1_g1	Cell_3	5.79792	277.646	3.05696	0.0583061	0.00265603	0.249789	0.0141088	0.212931	NaN	0	3
ARG19	daf-18(nr2037)	r_2024-01-05_ARG19_HT115_20C-1001_s1_g1	Cell_4	NaN	1011.75	2.3333	0.185165	0.00246221	0.332262	0.0192994	0.141027	2.54557	3	3
ARG19	daf-18(nr2037)	r_2024-01-05_ARG19_HT115_20C-1001_s1_g1	Cell_5	5.63647	216.588	3.22508	0.069456	0.00327855	0.271148	0.0171333	0.178509	2.22056	0	3
ARG19	daf-18(nr2037)	r_2024-01-05_ARG19_HT115_20C-1001_s1_g1	Cell_6	5.27614	415.649	2.68559	0.0768114	0.00355857	0.328329	0.0218829	0.164446	2.93701	0	3
ARG19	daf-18(nr2037)	r_2024-01-05_ARG19_HT115_20C-1001_s1_g1	Cell_7	4.59664	465.346	3.11425	0.0442737	0.00215149	0.284431	0.0106075	0.149579	2.06205	0	3
ARG19	daf-18(nr2037)	r_2024-01-05_ARG19_HT115_20C-1001_s1_g1	Cell_8	5.23132	438.154	3.70691	0.0638399	0.00241342	0.299719	0.0130797	0.105696	1.97052	0	3
ARG19	daf-18(nr2037)	r_2024-01-05_ARG19_HT115_20C-1001_s1_g1	Cell_9	4.9024	359.978	3.10693	0.0801774	0.00271624	0.399584	0.0226466	0.183952	2.51033	0	3
ARG19	daf-18(nr2037)	r_2024-01-05_ARG19_HT115_20C-1002_s1_g1	Cell_1	NaN	479.236	2.1992	0.105148	0.00339107	0.436672	0.0118491	0.224806	3.2047	1	3
ARG19	daf-18(nr2037)	r_2024-01-05_ARG19_HT115_20C-1002_s1_g1	Cell_2	4.39283	621.792	3.25218	0.0828038	0.00199961	0.339211	0.0135735	0.185105	NaN	2	3
ARG19	daf-18(nr2037)	r_2024-01-05_ARG19_HT115_20C-1002_s1_g1	Cell_3	4.63108	598.646	3.34773	0.0646264	0.00192201	0.216465	0.013586	0.152043	2.12046	2	3
ARG19	daf-18(nr2037)	r_2024-01-05_ARG19_HT115_20C-1002_s1_g1	Cell_4	5.18262	554.043	3.39072	0.0802161	0.00263189	0.299614	0.0172157	0.135269	2.2775	2	3
ARG19	daf-18(nr2037)	r_2024-01-05_ARG19_HT115_20C-1002_s1_g1	Cell_5	NaN	353.942	1.76417	0.0920804	0.00393119	0.447867	0.0241275	0.284917	3.87163	0	3
ARG19	daf-18(nr2037)	r_2024-01-05_ARG19_HT115_20C-1002_s2_g1	Cell_10	5.58498	403.893	2.68428	0.100492	0.00406539	0.618179	0.0166481	0.14461	2.71113	0	3
ARG19	daf-18(nr2037)	r_2024-01-05_ARG19_HT115_20C-1002_s2_g1	Cell_11	4.99666	353.432	2.49545	0.0813418	0.00314419	0.408221	0.0114697	0.14672	2.48418	0	3
ARG19	daf-18(nr2037)	r_2024-01-05_ARG19_HT115_20C-1002_s2_g1	Cell_1	NaN	267.06	2.6828	0.0699842	0.00179054	0.50278	0.0179112	0.235545	NaN	0	3
ARG19	daf-18(nr2037)	r_2024-01-05_ARG19_HT115_20C-1002_s2_g1	Cell_2	NaN	240.035	2.447	0.0860005	0.00341657	0.367825	0.0142994	0.196861	NaN	0	3
ARG19	daf-18(nr2037)	r_2024-01-05_ARG19_HT115_20C-1002_s2_g1	Cell_3	4.96371	319.425	2.71259	0.0874678	0.00321719	0.370757	0.0177397	0.227861	2.50898	0	3
ARG19	daf-18(nr2037)	r_2024-01-05_ARG19_HT115_20C-1002_s2_g1	Cell_4	4.08349	421.101	2.60225	0.084762	0.00231125	0.381135	0.0105923	0.160771	2.40465	0	3
ARG19	daf-18(nr2037)	r_2024-01-05_ARG19_HT115_20C-1002_s2_g1	Cell_5	4.82653	294.021	2.49634	0.10935	0.00275091	0.412614	0.0163808	0.283616	2.79091	0	3
ARG19	daf-18(nr2037)	r_2024-01-05_ARG19_HT115_20C-1002_s2_g1	Cell_6	4.44243	395.723	2.68286	0.0717359	0.00280648	0.378775	0.0123426	0.288204	2.23239	0	3
ARG19	daf-18(nr2037)	r_2024-01-05_ARG19_HT115_20C-1002_s2_g1	Cell_7	NaN	406.315	2.7881	0.133003	0.00378856	0.49002	0.0134311	0.415041	2.42812	0	3
ARG19	daf-18(nr2037)	r_2024-01-05_ARG19_HT115_20C-1002_s2_g1	Cell_8	NaN	479.294	2.59343	0.0865557	0.00327888	0.504551	0.0177919	0.136663	2.56456	1	3
ARG19	daf-18(nr2037)	r_2024-01-05_ARG19_HT115_20C-1002_s2_g1	Cell_9	5.45083	274.188	2.4555	0.0873549	0.00347521	0.342244	0.00921857	0.369251	NaN	0	3
ARG19	daf-18(nr2037)	r_2024-01-05_ARG19_HT115_20C-1002_s3_g1	Cell_1	4.98489	482.338	3.10779	0.0500038	0.00166721	0.31058	0.0151875	0.188764	2.24374	1	3
ARG19	daf-18(nr2037)	r_2024-01-05_ARG19_HT115_20C-1002_s3_g1	Cell_2	5.00171	358.105	3.34358	0.104568	0.00336272	0.316256	0.023022	0.231868	2.5294	0	3
ARG19	daf-18(nr2037)	r_2024-01-05_ARG19_HT115_20C-1002_s3_g1	Cell_3	5.32063	301.691	3.1187	0.129785	0.0035151	0.577904	0.0214789	0.39522	2.78953	0	3
ARG19	daf-18(nr2037)	r_2024-01-05_ARG19_HT115_20C-1002_s3_g1	Cell_4	4.82014	446.573	3.06717	0.117551	0.00383249	0.397934	NaN	NaN	NaN	0	3
ARG19	daf-18(nr2037)	r_2024-01-05_ARG19_HT115_20C-1002_s3_g1	Cell_5	5.38253	300.07	2.79247	0.0979614	0.00205041	0.351529	0.0201801	0.131236	2.70207	0	3
ARG19	daf-18(nr2037)	r_2024-01-05_ARG19_HT115_20C-1002_s3_g1	Cell_6	NaN	529.806	1.87945	0.106585	0.00516436	0.409791	0.00926605	0.149087	3.37961	1	3
ARG19	daf-18(nr2037)	r_2024-01-05_ARG19_HT115_20C-1002_s3_g1	Cell_7	5.07858	552.357	2.63082	0.133483	0.00256002	0.36318	0.0107288	0.14326	NaN	2	3
ARG19	daf-18(nr2037)	r_2024-01-05_ARG19_HT115_20C-1002_s3_g1	Cell_8	5.51949	369.694	2.5835	0.164732	0.00301316	0.34709	0.00806336	0.234778	2.16879	0	3
ARG19	daf-18(nr2037)	r_2024-01-05_ARG19_HT115_20C-1002_s3_g1	Cell_9	5.74911	268.236	2.60098	0.0764467	0.00402127	0.519426	0.01917	0.209824	2.63021	0	3
ARG19	daf-18(nr2037)	r_2024-01-05_ARG19_HT115_20C-1003_s1_g1	Cell_10	5.27931	259.138	2.769	0.080231	0.0026817	0.245771	0.0192134	0.167772	2.93253	0	3
ARG19	daf-18(nr2037)	r_2024-01-05_ARG19_HT115_20C-1003_s1_g1	Cell_11	NaN	273.209	2.53692	0.0701505	0.00456025	0.330538	0.018279	0.155387	2.80906	0	3
ARG19	daf-18(nr2037)	r_2024-01-05_ARG19_HT115_20C-1003_s1_g1	Cell_1	NaN	301.787	2.64998	0.110337	0.00363404	0.399571	0.0174762	0.385151	2.75518	0	3
ARG19	daf-18(nr2037)	r_2024-01-05_ARG19_HT115_20C-1003_s1_g1	Cell_2	4.43225	305.42	2.5339	0.12865	0.0026946	0.356201	0.0148944	0.161599	2.35684	0	3
ARG19	daf-18(nr2037)	r_2024-01-05_ARG19_HT115_20C-1003_s1_g1	Cell_3	5.60989	322.487	2.64202	0.0611634	0.0020335	0.528181	0.0209467	0.287849	NaN	0	3
ARG19	daf-18(nr2037)	r_2024-01-05_ARG19_HT115_20C-1003_s1_g1	Cell_4	NaN	309.885	2.77936	0.089424	0.00216163	0.199124	0.0207381	0.12181	2.69782	0	3
ARG19	daf-18(nr2037)	r_2024-01-05_ARG19_HT115_20C-1003_s1_g1	Cell_5	5.09277	243.49	2.67207	0.0574404	0.00237023	0.413206	0.0219055	0.20188	2.98994	0	3
ARG19	daf-18(nr2037)	r_2024-01-05_ARG19_HT115_20C-1003_s1_g1	Cell_6	4.85675	377.928	2.77305	0.0883634	0.00311057	0.290385	0.0136198	0.183216	2.60851	0	3
ARG19	daf-18(nr2037)	r_2024-01-05_ARG19_HT115_20C-1003_s1_g1	Cell_7	5.23108	363.203	2.88457	0.0714562	0.00167394	0.460068	0.0192146	0.185607	2.69863	0	3
ARG19	daf-18(nr2037)	r_2024-01-05_ARG19_HT115_20C-1003_s1_g1	Cell_8	5.96986	219.383	2.46988	0.0431853	0.0011294	0.331127	0.0221371	0.391737	NaN	0	3
ARG19	daf-18(nr2037)	r_2024-01-05_ARG19_HT115_20C-1003_s1_g1	Cell_9	5.4374	225.177	2.53607	0.0814001	0.00321486	0.334243	0.0225306	0.110126	3.32074	0	3
ARG19	daf-18(nr2037)	r_2024-01-05_ARG19_HT115_20C-1003_s2_g1	Cell_10	NaN	281.328	2.72839	0.0904202	0.00524717	0.456582	0.0204269	0.270994	2.83271	0	3
ARG19	daf-18(nr2037)	r_2024-01-05_ARG19_HT115_20C-1003_s2_g1	Cell_11	4.95093	237.045	2.83134	0.072439	0.00204766	0.339243	0.023208	0.153586	2.82137	0	3
ARG19	daf-18(nr2037)	r_2024-01-05_ARG19_HT115_20C-1003_s2_g1	Cell_12	4.38846	232.484	2.76889	0.126707	0.00444343	0.445242	0.0214934	0.275822	2.7691	0	3
ARG19	daf-18(nr2037)	r_2024-01-05_ARG19_HT115_20C-1003_s2_g1	Cell_13	4.63489	266.72	2.54758	0.107005	0.00352775	0.370467	0.0242044	0.126659	2.78209	0	3
ARG19	daf-18(nr2037)	r_2024-01-05_ARG19_HT115_20C-1003_s2_g1	Cell_14	5.37076	253.29	2.73855	0.0870845	0.00255514	0.373715	NaN	NaN	NaN	0	3
ARG19	daf-18(nr2037)	r_2024-01-05_ARG19_HT115_20C-1003_s2_g1	Cell_15	4.73267	202.023	2.64044	0.0632949	0.00172849	0.538917	0.02135	0.100233	2.91783	0	3
ARG19	daf-18(nr2037)	r_2024-01-05_ARG19_HT115_20C-1003_s2_g1	Cell_16	NaN	304.528	2.76624	0.0630082	0.00242927	0.747719	0.0196724	0.27629	NaN	0	3
ARG19	daf-18(nr2037)	r_2024-01-05_ARG19_HT115_20C-1003_s2_g1	Cell_1	4.46902	220.38	2.81969	0.0589334	0.00147727	0.352257	0.0197928	0.136572	2.47988	0	3
ARG19	daf-18(nr2037)	r_2024-01-05_ARG19_HT115_20C-1003_s2_g1	Cell_2	4.84043	199.797	2.9277	0.0937035	0.00287154	0.47732	0.0181871	0.115181	2.59217	0	3
ARG19	daf-18(nr2037)	r_2024-01-05_ARG19_HT115_20C-1003_s2_g1	Cell_3	4.70691	273.015	2.90867	0.0725803	0.00385532	0.491603	0.0172757	0.212747	2.42726	0	3
ARG19	daf-18(nr2037)	r_2024-01-05_ARG19_HT115_20C-1003_s2_g1	Cell_4	4.85971	199.645	2.55893	0.127714	0.00270352	0.358324	0.0225401	0.174523	2.81608	0	3
ARG19	daf-18(nr2037)	r_2024-01-05_ARG19_HT115_20C-1003_s2_g1	Cell_5	NaN	232.413	2.89493	0.0901767	0.00331668	0.319876	0.0210774	0.32644	2.71102	0	3
ARG19	daf-18(nr2037)	r_2024-01-05_ARG19_HT115_20C-1003_s2_g1	Cell_6	4.23708	309.921	2.82594	0.0611775	0.00264157	0.364544	0.0208142	0.149207	2.57725	0	3
ARG19	daf-18(nr2037)	r_2024-01-05_ARG19_HT115_20C-1003_s2_g1	Cell_7	4.6634	353.833	2.95506	0.0869392	0.00198753	0.347112	0.0218726	0.131827	2.59063	0	3
ARG19	daf-18(nr2037)	r_2024-01-05_ARG19_HT115_20C-1003_s2_g1	Cell_8	5.14832	193.674	2.50793	0.117705	0.00380785	0.236069	0.0216116	0.245674	NaN	-1	3
ARG19	daf-18(nr2037)	r_2024-01-05_ARG19_HT115_20C-1003_s2_g1	Cell_9	NaN	339.166	2.80433	0.0535541	0.00278993	0.343891	0.0189876	0.236463	2.70131	0	3
ARG19	daf-18(nr2037)	r_2024-01-05_ARG19_HT115_20C-1003_s3_g1	Cell_1	4.83403	347.718	2.62013	0.151466	0.00518603	0.355391	0.0229042	0.226099	2.90523	0	3
ARG19	daf-18(nr2037)	r_2024-01-05_ARG19_HT115_20C-1003_s3_g1	Cell_2	3.94666	394.366	2.92589	0.0329166	0.00185226	0.421355	0.0154059	0.150452	2.26295	0	3
ARG19	daf-18(nr2037)	r_2024-01-05_ARG19_HT115_20C-1003_s3_g1	Cell_3	4.54498	285.663	2.81517	0.10635	0.00284787	0.315524	0.0186413	0.290066	2.61048	0	3
ARG19	daf-18(nr2037)	r_2024-01-05_ARG19_HT115_20C-1003_s3_g1	Cell_4	5.26934	282.366	2.8781	0.0515545	0.00181875	0.426607	0.017453	0.235466	2.41691	0	3
ARG19	daf-18(nr2037)	r_2024-01-05_ARG19_HT115_20C-1004_s1_g1	Cell_1	5.19668	329.527	2.68168	0.0748416	0.00394212	0.323835	NaN	NaN	NaN	0	3
ARG19	daf-18(nr2037)	r_2024-01-05_ARG19_HT115_20C-1004_s1_g1	Cell_2	NaN	311.473	2.5868	0.0559629	0.00214233	0.470726	0.0211187	0.181203	NaN	0	3
ARG19	daf-18(nr2037)	r_2024-01-05_ARG19_HT115_20C-1004_s1_g1	Cell_3	4.85163	478.441	3.11326	0.0747178	0.00216644	0.330749	0.0173973	0.20698	2.40201	1	3
ARG19	daf-18(nr2037)	r_2024-01-05_ARG19_HT115_20C-1004_s1_g1	Cell_4	NaN	268.346	2.86175	0.0755106	0.00204329	0.240259	0.0149659	0.123592	2.39548	0	3
ARG19	daf-18(nr2037)	r_2024-01-05_ARG19_HT115_20C-1004_s1_g1	Cell_5	5.44801	324.954	3.16136	0.115065	0.00380173	0.429311	0.0257134	0.200842	2.69174	0	3
ARG19	daf-18(nr2037)	r_2024-01-05_ARG19_HT115_20C-1004_s1_g1	Cell_6	5.36218	290.96	2.80356	0.173665	0.00518931	0.336293	0.0146314	0.143426	2.42293	0	3
ARG19	daf-18(nr2037)	r_2024-01-05_ARG19_HT115_20C-1004_s2_g1	Cell_1	5.42472	232.362	2.86488	0.119572	0.00204475	0.236801	0.0165701	0.105392	NaN	0	3
ARG19	daf-18(nr2037)	r_2024-01-05_ARG19_HT115_20C-1004_s2_g1	Cell_2	NaN	319.664	3.1857	0.14403	0.00368516	0.469918	0.0251211	0.205857	2.43697	0	3
ARG19	daf-18(nr2037)	r_2024-01-05_ARG19_HT115_20C-1004_s2_g1	Cell_3	NaN	168.69	2.68747	0.0685456	0.0026036	0.524738	0.0108653	0.0987719	2.30426	-2	3
ARG19	daf-18(nr2037)	r_2024-01-05_ARG19_HT115_20C-1004_s2_g1	Cell_4	4.32663	599.939	3.07444	0.0475701	0.00153769	0.241904	0.00737993	0.0678563	1.88382	2	3
ARG19	daf-18(nr2037)	r_2024-01-05_ARG19_HT115_20C-1004_s2_g1	Cell_5	6.49278	573.412	2.96919	0.126437	0.00407103	0.31357	0.0225385	0.106677	2.39756	2	3
ARG19	daf-18(nr2037)	r_2024-01-05_ARG19_HT115_20C-1004_s2_g1	Cell_6	NaN	456.949	3.14585	0.183412	0.00346876	0.659789	0.0150673	0.373323	NaN	0	3
ARG19	daf-18(nr2037)	r_2024-01-05_ARG19_HT115_20C-1004_s2_g1	Cell_7	NaN	523.469	3.08592	0.059527	0.00328757	0.528467	0.0209071	0.222049	2.53477	1	3
ARG19	daf-18(nr2037)	r_2024-01-05_ARG19_HT115_20C-1004_s2_g1	Cell_8	5.17326	277.874	2.99393	0.0349365	0.00201823	0.346496	0.0245198	0.410029	2.80145	0	3
ARG19	daf-18(nr2037)	r_2024-01-05_ARG19_HT115_20C-1004_s3_g1	Cell_10	4.95833	212.624	2.50868	0.0998385	0.00248868	0.56966	0.0221684	0.210372	3.00668	0	3
ARG19	daf-18(nr2037)	r_2024-01-05_ARG19_HT115_20C-1004_s3_g1	Cell_11	NaN	333.722	2.6092	0.0778635	0.00234023	0.468574	0.020562	0.250294	3.07687	0	3
ARG19	daf-18(nr2037)	r_2024-01-05_ARG19_HT115_20C-1004_s3_g1	Cell_1	5.69444	296.961	2.98172	0.120292	0.00355719	0.359621	0.0234984	0.27992	2.84442	0	3
ARG19	daf-18(nr2037)	r_2024-01-05_ARG19_HT115_20C-1004_s3_g1	Cell_2	4.95153	183.57	2.27003	0.133948	0.00482525	0.370328	0.0244521	0.272818	NaN	-1	3
ARG19	daf-18(nr2037)	r_2024-01-05_ARG19_HT115_20C-1004_s3_g1	Cell_3	NaN	346.211	2.58466	0.0537093	0.00157128	0.523438	0.0136636	0.256076	3.04584	0	3
ARG19	daf-18(nr2037)	r_2024-01-05_ARG19_HT115_20C-1004_s3_g1	Cell_4	3.93086	416.862	2.78665	0.0729901	0.00210834	0.300609	0.0171349	0.108101	2.66169	0	3
ARG19	daf-18(nr2037)	r_2024-01-05_ARG19_HT115_20C-1004_s3_g1	Cell_5	4.82655	160.765	2.63004	NaN	0.00385739	0.329707	0.0241539	0.151671	3.15838	-2	3
ARG19	daf-18(nr2037)	r_2024-01-05_ARG19_HT115_20C-1004_s3_g1	Cell_6	5.08857	266.908	2.77618	0.0774734	0.00259884	0.518594	0.0218772	0.213673	NaN	0	3
ARG19	daf-18(nr2037)	r_2024-01-05_ARG19_HT115_20C-1004_s3_g1	Cell_7	4.68406	308.689	2.55325	0.09066	0.00329766	0.302588	NaN	NaN	NaN	0	3
ARG19	daf-18(nr2037)	r_2024-01-05_ARG19_HT115_20C-1004_s3_g1	Cell_8	5.13669	230.136	2.44988	0.0953452	0.00363467	0.498648	0.024071	0.305869	NaN	0	3
ARG19	daf-18(nr2037)	r_2024-01-05_ARG19_HT115_20C-1004_s3_g1	Cell_9	4.71018	289.278	2.5646	0.0508738	0.00349861	0.604121	0.0268659	0.194036	2.8961	0	3
ARG50	Control	r_2022_09_19_ARG50_HT115-001_s1	Cell1	5.51576	220.249	3.14964	0.040465	0.00106765	0.323895	0.0251424	0.144327	2.74037	0	1
ARG50	Control	r_2022_09_19_ARG50_HT115-001_s1	Cell4	NaN	348.564	2.30018	0.122992	0.00467024	0.265398	0.0266614	0.151881	NaN	0	1
ARG50	Control	r_2022_09_19_ARG50_HT115-001_s1	Cell6	5.34296	237.53	3.04838	0.0925369	0.00313272	0.350283	0.0245878	0.283659	NaN	0	1
ARG50	Control	r_2022_09_19_ARG50_HT115-001_s1	Cell7	5.02621	347.803	3.21169	0.0736947	0.00353612	0.291019	0.0145249	0.153898	NaN	0	1
ARG50	Control	r_2022_09_19_ARG50_HT115-001_s1	Cell8	NaN	318.168	2.93028	0.142808	0.00321091	0.406908	0.0183462	0.295376	NaN	0	1
ARG50	Control	r_2022_09_19_ARG50_HT115-001_s1	Cell9	4.87849	309.222	2.92276	0.0723334	0.00297141	0.494498	NaN	NaN	NaN	0	1
ARG50	Control	r_2022_09_19_ARG50_HT115-001_s2	Cell11	5.15492	297.64	2.85257	0.116812	0.00473189	0.363258	0.0181918	0.169683	NaN	0	1
ARG50	Control	r_2022_09_19_ARG50_HT115-001_s2	Cell13	4.50147	332.011	3.06577	0.0699421	0.00267036	0.335569	0.0186309	0.226144	2.51864	0	1
ARG50	Control	r_2022_09_19_ARG50_HT115-001_s2	Cell2	5.63468	246.579	2.55933	0.0466445	0.00209783	0.403972	0.015866	0.195621	2.66244	0	1
ARG50	Control	r_2022_09_19_ARG50_HT115-001_s2	Cell5	4.98156	238.195	2.79021	0.0803481	0.0039268	0.393553	0.0169798	0.0806745	2.47522	0	1
ARG50	Control	r_2022_09_19_ARG50_HT115-001_s2	Cell6	4.48307	331.47	2.86154	0.0635853	0.00143353	0.50361	0.0162161	0.103335	2.32084	0	1
ARG50	Control	r_2022_09_19_ARG50_HT115-001_s2	Cell7	4.50286	330.173	2.78284	0.0933438	0.00248175	0.513349	0.0112374	0.163586	2.28632	0	1
ARG50	Control	r_2022_09_19_ARG50_HT115-001_s2	Cell9	5.13386	203.763	2.61596	0.11466	0.00422851	0.482409	0.0201575	0.17094	NaN	0	1
ARG50	Control	r_2022_2022_09_10_ARG50_20C-004_s1	Cell10	4.43815	324.529	2.60745	0.0787974	0.00262243	0.444937	0.0159976	0.221384	2.45616	0	1
ARG50	Control	r_2022_2022_09_10_ARG50_20C-004_s1	Cell11	4.77019	214.015	2.66471	0.0812386	0.00256761	0.482383	0.0157294	0.338998	2.79548	0	1
ARG50	Control	r_2022_2022_09_10_ARG50_20C-004_s1	Cell12	4.11008	320.824	2.02928	0.150093	0.00556127	0.20444	0.0204425	0.271836	NaN	0	1
ARG50	Control	r_2022_2022_09_10_ARG50_20C-004_s1	Cell13	5.12409	309.605	2.52556	0.0926752	0.00217766	0.532108	0.0210815	0.164835	NaN	0	1
ARG50	Control	r_2022_2022_09_10_ARG50_20C-004_s1	Cell14	4.75636	235.099	2.65619	0.0916365	0.00326155	0.467429	0.0203243	0.273321	2.53488	0	1
ARG50	Control	r_2022_2022_09_10_ARG50_20C-004_s1	Cell1	4.98973	255.39	2.56324	0.0436473	0.00323129	0.507514	0.021826	0.378072	2.93522	0	1
ARG50	Control	r_2022_2022_09_10_ARG50_20C-004_s1	Cell2	5.07893	198.639	2.05321	0.19178	0.00746471	0.298818	0.0233838	0.193516	NaN	0	1
ARG50	Control	r_2022_2022_09_10_ARG50_20C-004_s1	Cell4	5.14881	319.031	2.61147	0.0731256	0.00320726	0.395892	0.0250228	0.20152	2.82329	0	1
ARG50	Control	r_2022_2022_09_10_ARG50_20C-004_s1	Cell5	4.29865	315.402	2.11259	0.290381	0.00885658	0.485051	0.0272093	0.330591	3.63662	0	1
ARG50	Control	r_2022_2022_09_10_ARG50_20C-004_s1	Cell6	5.10621	470.104	2.7442	0.148657	0.00481615	0.404782	0.0209514	0.200045	NaN	0	1
ARG50	Control	r_2022_2022_09_10_ARG50_20C-004_s1	Cell8	5.37085	307.1	2.91062	0.134605	0.00436784	0.376806	0.0191957	0.217071	2.50099	0	1
ARG50	Control	r_2022_2022_09_10_ARG50_20C-004_s1	Cell9	5.23111	290.969	2.47344	0.130659	0.00632885	0.455445	0.0168575	0.194003	2.98483	0	1
ARG50	Control	r_2022_2022_09_10_ARG50_20C-004_s2	Cell10	4.22511	450.505	2.60921	0.061332	0.00216006	0.359716	0.0133497	0.242501	2.67177	0	1
ARG50	Control	r_2022_2022_09_10_ARG50_20C-004_s2	Cell1	4.33532	316.307	2.58023	0.119061	0.00275744	0.322154	0.0184768	0.206854	2.90979	0	1
ARG50	Control	r_2022_2022_09_10_ARG50_20C-004_s2	Cell2	4.26547	369.908	2.63597	0.208652	0.00516941	0.517231	0.0166042	0.181293	2.40034	0	1
ARG50	Control	r_2022_2022_09_10_ARG50_20C-004_s2	Cell3	4.47801	344.227	2.46776	0.154686	0.00475621	0.433232	0.0173004	0.161589	3.13424	0	1
ARG50	Control	r_2022_2022_09_10_ARG50_20C-004_s2	Cell4	4.79923	250.572	2.51002	0.0748236	0.00425917	0.422464	0.0188362	0.247823	NaN	0	1
ARG50	Control	r_2022_2022_09_10_ARG50_20C-004_s2	Cell5	4.91053	322.51	2.74553	0.10191	0.00256218	0.347508	0.0221609	0.129463	2.94832	0	1
ARG50	Control	r_2022_2022_09_10_ARG50_20C-004_s2	Cell6	4.92678	467.215	2.55453	0.0756034	0.00241305	0.339407	0.0207353	0.184644	2.98457	0	1
ARG50	Control	r_2022_2022_09_10_ARG50_20C-004_s2	Cell8	5.23359	303.907	2.30553	0.0855822	0.00265447	0.250082	0.0186152	0.155219	3.35758	0	1
ARG50	Control	r_2023_01_27_ARG50_20C_004_s1	Cell14	4.08232	895.041	2.42803	0.147636	0.00245113	0.398912	0.0137253	0.180343	2.62114	3	1
ARG50	Control	r_2023_01_27_ARG50_20C_004_s1	Cell15	4.80062	858.877	2.30812	0.109147	0.00173378	0.38522	0.00944055	0.209885	2.35244	3	1
ARG50	Control	r_2023_01_27_ARG50_20C_004_s1	Cell1	5.0674	331.626	2.52096	0.120171	0.0028134	0.405094	0.0214223	0.231004	2.90318	0	1
ARG50	Control	r_2023_01_27_ARG50_20C_004_s1	Cell2	4.62402	354.725	2.4972	0.0826114	0.00232997	0.236724	0.0165655	0.214008	2.44093	0	1
ARG50	Control	r_2023_01_27_ARG50_20C_004_s1	Cell3	4.08948	604.136	2.63727	0.0540607	0.0022888	0.331179	NaN	NaN	NaN	2	1
ARG50	Control	r_2023_01_27_ARG50_20C_004_s1	Cell5	4.95982	521.507	2.65768	0.141366	0.00451276	0.289746	0.0106306	0.222351	2.29296	1	1
ARG50	Control	r_2023_01_27_ARG50_20C_004_s1	Cell7	NaN	378.599	3.02858	0.1271	0.00351718	0.312331	0.0194173	0.215441	2.60666	0	1
ARG50	Control	r_2023_01_27_ARG50_20C_004_s1	Cell8	5.16649	349.569	2.30753	0.119915	0.00229021	0.225686	0.0198222	0.0484991	NaN	0	1
ARG50	Control	r_2023_01_27_ARG50_20C_004_s2	Cell1	4.48476	269.561	2.28576	0.0947371	0.00303119	0.508299	0.0161879	0.408674	3.10543	0	1
ARG50	Control	r_2023_01_27_ARG50_20C_004_s2	Cell2	NaN	308.266	2.86926	0.0612538	0.00285201	0.352929	0.020143	0.13372	2.5765	0	1
ARG50	Control	r_2023_01_27_ARG50_20C_004_s2	Cell3	4.34389	321.938	2.47266	0.0941693	0.00479706	0.586727	0.0219739	0.178628	3.06449	0	1
ARG50	Control	r_2023_01_27_ARG50_20C_004_s2	Cell4	4.16849	358.273	2.79257	0.0724038	0.00311664	0.418432	0.0151897	0.181386	NaN	0	1
ARG50	Control	r_2023_01_27_ARG50_20C_004_s2	Cell5	4.79019	319.308	2.55115	0.139855	0.0039481	0.568117	0.0180247	0.332707	NaN	0	1
ARG50	Control	r_2023_01_27_ARG50_20C_004_s2	Cell6	4.2467	317.324	2.54888	0.0739247	0.00216536	0.449303	0.0166698	0.276815	2.78964	0	1
ARG50	Control	r_2023_01_27_ARG50_20C_004_s2	Cell7	4.44773	494.757	2.64277	0.0829346	0.00244575	0.412209	NaN	NaN	NaN	1	1
ARG50	Control	r_2023_01_27_ARG50_20C_004_s2	Cell8	4.44266	362.528	2.40302	0.103436	0.00261234	0.343014	0.0165499	0.130896	2.96656	0	1
ARG50	Control	r_2023_01_27_ARG50_20C_004_s2	Cell9	4.76319	568.748	2.23632	0.094821	0.00340932	0.467796	0.0108145	0.119562	NaN	2	1
ARG50	Control	r_2023_03_10_ARG50_001_s2	Cell10	NaN	291.719	2.01256	0.0983422	0.00434306	0.452657	0.0246699	0.226021	4.03863	0	1
ARG50	Control	r_2023_03_10_ARG50_001_s2	Cell1	4.73549	555.176	2.84697	0.0917304	0.0018158	0.254307	0.0132442	0.0540547	2.21791	2	1
ARG50	Control	r_2023_03_10_ARG50_001_s2	Cell2	4.86128	589.025	2.54663	0.0741785	0.00197634	0.265975	0.0118381	0.120702	2.42461	2	1
ARG50	Control	r_2023_03_10_ARG50_001_s2	Cell3	4.46569	421.99	2.67238	0.136772	0.00268725	0.397603	0.0157218	0.177646	2.70778	0	1
ARG50	Control	r_2023_03_10_ARG50_001_s2	Cell4	NaN	275.915	2.55124	0.0535332	0.00282579	0.384192	0.0170339	0.311531	2.95051	0	1
ARG50	Control	r_2023_03_10_ARG50_001_s2	Cell5	4.98868	348.312	2.63583	0.103365	0.00188941	0.340919	0.0187048	0.131585	2.63567	0	1
ARG50	Control	r_2023_03_10_ARG50_001_s2	Cell6	4.64546	395.998	2.72954	0.197807	0.00328053	0.282124	0.0137715	0.200455	2.38494	0	1
ARG50	Control	r_2023_03_10_ARG50_001_s2	Cell7	4.85641	660.861	2.66692	0.125409	0.00291921	0.262184	0.00729668	0.221504	2.0551	2	1
ARG50	Control	r_2023_03_19_ARG50_HT115_004_s1	Cell2	NaN	544.062	3.09489	0.154745	0.00536841	0.590945	0.0219347	0.395332	NaN	1	1
ARG50	Control	r_2023_03_19_ARG50_HT115_004_s1	Cell3	4.87146	461.943	3.06079	0.0776986	0.00200387	0.431403	0.0153678	0.323032	2.1045	0	1
ARG50	Control	r_2023_03_19_ARG50_HT115_004_s1	Cell4	4.56013	401.954	3.24334	0.128418	0.00374457	0.385669	0.0225841	0.22551	2.35761	0	1
ARG50	Control	r_2023_03_19_ARG50_HT115_004_s1	Cell7	NaN	288.555	2.79142	0.121596	0.00360824	0.572072	0.0229568	0.160859	2.82948	0	1
ARG50	Control	r_2023_03_19_ARG50_HT115_004_s2	Cell10	4.92404	378.105	2.42011	0.0643466	0.00388263	0.257107	0.0175733	0.174914	NaN	0	1
ARG50	Control	r_2023_03_19_ARG50_HT115_004_s2	Cell1	4.89195	273.147	2.73996	0.0792953	0.00252138	0.425151	0.0187981	0.171037	2.51686	0	1
ARG50	Control	r_2023_03_19_ARG50_HT115_004_s2	Cell4	NaN	289.24	2.64203	0.0697907	0.00230008	0.33331	0.02008	0.112722	2.73305	0	1
ARG50	Control	r_2023_03_19_ARG50_HT115_004_s3	Cell10	3.87768	389.646	2.46745	0.0822184	0.00307928	0.345641	0.0156718	0.158921	NaN	0	1
ARG50	Control	r_2023_03_19_ARG50_HT115_004_s3	Cell11	NaN	391.882	2.36071	0.140592	0.00607229	0.38455	0.0221554	0.220476	NaN	0	1
ARG50	Control	r_2023_03_19_ARG50_HT115_004_s3	Cell13	4.26059	348.422	2.73615	0.0620752	0.00334898	0.38222	0.0145251	0.301558	2.3497	0	1
ARG50	Control	r_2023_03_19_ARG50_HT115_004_s3	Cell14	4.20872	347.663	2.76433	0.16132	0.00330491	0.301274	0.0209482	0.119909	NaN	0	1
ARG50	Control	r_2023_03_19_ARG50_HT115_004_s3	Cell15	4.15085	485.337	3.0117	0.0600907	0.00237962	0.298445	0.0118222	0.471348	2.02731	1	1
ARG50	Control	r_2023_03_19_ARG50_HT115_004_s3	Cell16	5.39618	369.665	2.50041	0.0966666	0.00168979	0.349218	0.0237645	0.243497	2.72718	0	1
ARG50	Control	r_2023_03_19_ARG50_HT115_004_s3	Cell1	4.46849	291.118	2.65577	0.119585	0.00342583	0.297646	0.0203016	0.128976	NaN	0	1
ARG50	Control	r_2023_03_19_ARG50_HT115_004_s3	Cell3	NaN	325.214	2.51837	0.128121	0.00343875	0.264646	0.0177172	0.170492	NaN	0	1
ARG50	Control	r_2023_03_19_ARG50_HT115_004_s3	Cell8	4.49063	491.605	2.54886	0.0621825	0.00223807	0.350215	0.0162194	0.428366	2.67988	1	1
ARG50	Control	r_2023_03_19_ARG50_HT115_004_s3	Cell9	NaN	331.297	2.38835	0.0902574	0.00358567	0.43144	0.0158074	0.399153	2.85845	0	1
ARG50	Control	r_2023_04_27_HT115_ARG50_001_s1	Cell11	5.00584	284.507	2.99779	0.153605	0.00493453	0.429021	0.0235386	0.204326	2.62715	0	1
ARG50	Control	r_2023_04_27_HT115_ARG50_001_s1	Cell12	4.27765	274.493	2.56492	0.0611771	0.00185678	0.47361	0.0138231	0.292392	3.01552	0	1
ARG50	Control	r_2023_04_27_HT115_ARG50_001_s1	Cell1	5.57648	227.126	3.03719	0.086029	0.00310375	0.525887	0.0210679	0.265421	NaN	0	1
ARG50	Control	r_2023_04_27_HT115_ARG50_001_s1	Cell2	5.63997	234.64	3.14184	0.0503637	0.00272927	0.365904	0.0138214	0.32386	2.00422	0	1
ARG50	Control	r_2023_04_27_HT115_ARG50_001_s1	Cell3	4.83752	265.5	2.91062	0.0517275	0.00206014	0.494623	0.0209722	0.31812	2.83423	0	1
ARG50	Control	r_2023_04_27_HT115_ARG50_001_s1	Cell5	4.80917	311.94	2.86759	0.063165	0.00248695	0.379538	0.0178245	0.191015	2.43832	0	1
ARG50	Control	r_2023_04_27_HT115_ARG50_001_s1	Cell6	4.47309	293.767	2.70374	0.0297726	0.00321308	0.634305	0.0178788	0.342923	NaN	0	1
ARG50	Control	r_2023_04_27_HT115_ARG50_001_s1	Cell7	4.58414	285.333	2.62598	0.0694144	0.00242486	0.394556	0.023028	0.512068	3.17266	0	1
ARG50	Control	r_2023_04_27_HT115_ARG50_001_s1	Cell8	4.97989	396.089	2.91679	0.0259124	0.00216706	0.431625	0.0223046	0.208617	NaN	0	1
ARG50	Control	r_2023_04_27_HT115_ARG50_001_s3	Cell10	4.88306	219.039	2.27728	0.144589	0.00570239	0.473729	0.0187202	0.258591	3.48942	0	1
ARG50	Control	r_2023_04_27_HT115_ARG50_001_s3	Cell11	4.96669	277.482	2.77858	0.0798265	0.00298946	0.39941	0.0217733	0.32318	2.91423	0	1
ARG50	Control	r_2023_04_27_HT115_ARG50_001_s3	Cell12	5.40877	207.805	2.65867	0.0815028	0.0022153	0.540005	0.0204609	0.228772	NaN	0	1
ARG50	Control	r_2023_04_27_HT115_ARG50_001_s3	Cell13	5.54693	400.661	2.88749	0.123249	0.00384839	0.420173	0.0207469	0.182982	NaN	0	1
ARG50	Control	r_2023_04_27_HT115_ARG50_001_s3	Cell14	5.86455	271.706	2.7554	0.182773	0.00470283	0.431149	0.0236615	0.183553	2.83043	0	1
ARG50	Control	r_2023_04_27_HT115_ARG50_001_s3	Cell15	4.86888	294.358	2.80131	0.127152	0.00486494	0.3784	0.0139879	0.431707	NaN	0	1
ARG50	Control	r_2023_04_27_HT115_ARG50_001_s3	Cell2	5.29031	304.45	2.93074	0.0792878	0.00534421	0.648686	0.017079	0.180402	2.62902	0	1
ARG50	Control	r_2023_04_27_HT115_ARG50_001_s3	Cell3	5.73655	236.81	2.63009	0.0530681	0.00172156	0.372695	0.0270378	0.239351	3.15122	0	1
ARG50	Control	r_2023_04_27_HT115_ARG50_001_s3	Cell4	5.24448	198.809	2.92907	0.0913445	0.00446627	0.324904	0.0139474	0.081688	NaN	0	1
ARG50	Control	r_2023_04_27_HT115_ARG50_001_s3	Cell5	5.4173	246.792	3.14964	0.0578327	0.00244503	0.34028	NaN	NaN	NaN	0	1
ARG50	Control	r_2023_04_27_HT115_ARG50_001_s3	Cell6	5.56173	164.769	2.76129	0.0626091	0.00135697	0.565624	NaN	NaN	NaN	-2	1
ARG50	Control	r_2023_04_27_HT115_ARG50_001_s3	Cell7	NaN	146.263	2.71233	NaN	0.00152118	0.357222	0.0206355	0.51634	NaN	-2	1
ARG50	Control	r_2023_04_27_HT115_ARG50_001_s3	Cell8	4.85202	184.089	2.88181	0.0988328	0.00307811	0.51463	0.0169593	0.396749	NaN	-1	1
ARG50	Control	r_2023_04_27_HT115_ARG50_001_s3	Cell9	NaN	248.568	2.58981	0.106595	0.00316771	0.327446	0.0177904	0.15674	2.94146	0	1
ARG50	Control	r_2023_04_27_HT115_ARG50_002_s1	Cell10	4.73878	238.452	2.86695	0.0693952	0.00284133	0.416435	0.0158137	0.233313	2.57381	0	1
ARG50	Control	r_2023_04_27_HT115_ARG50_002_s1	Cell11	4.33332	457.949	2.86781	0.0891776	0.00277633	0.543394	0.0237123	0.289326	NaN	0	1
ARG50	Control	r_2023_04_27_HT115_ARG50_002_s1	Cell12	4.53584	393.446	2.62393	0.192003	0.00412199	0.395527	0.0234828	0.182307	NaN	0	1
ARG50	Control	r_2023_04_27_HT115_ARG50_002_s1	Cell13	4.27603	626.613	2.88576	0.0863219	0.0031362	0.446635	0.0118043	0.271048	2.58931	2	1
ARG50	Control	r_2023_04_27_HT115_ARG50_002_s1	Cell1	NaN	175.786	2.80998	0.0811825	0.00208834	0.440092	0.0276004	0.212089	2.88704	-1	1
ARG50	Control	r_2023_04_27_HT115_ARG50_002_s1	Cell2	NaN	271.049	2.94456	0.11072	0.0040215	0.38164	0.0235454	0.15183	NaN	0	1
ARG50	Control	r_2023_04_27_HT115_ARG50_002_s1	Cell3	NaN	410.624	2.80933	0.0623964	0.00259217	0.351872	0.0118564	0.265942	2.35053	0	1
ARG50	Control	r_2023_04_27_HT115_ARG50_002_s1	Cell4	4.6068	272.471	2.60103	0.0867867	0.00366416	0.506176	0.0212384	0.3324	NaN	0	1
ARG50	Control	r_2023_04_27_HT115_ARG50_002_s1	Cell5	5.04481	309.427	2.85842	0.123193	0.00503783	0.221411	0.0160273	0.167947	2.41181	0	1
ARG50	Control	r_2023_04_27_HT115_ARG50_002_s1	Cell6	4.09294	351.039	2.65851	0.0561761	0.00354373	0.386203	0.0205232	0.301661	2.69838	0	1
ARG50	Control	r_2023_04_27_HT115_ARG50_002_s1	Cell7	4.86169	329.393	2.73075	0.0632879	0.00294458	0.401087	NaN	NaN	NaN	0	1
ARG50	Control	r_2023_04_27_HT115_ARG50_002_s1	Cell8	4.61527	339.312	2.843	0.0579975	0.00313877	0.374398	0.0167874	0.320055	NaN	0	1
ARG50	Control	r_2023_04_27_HT115_ARG50_002_s1	Cell9	4.85608	219.429	2.68543	0.10831	0.00301598	0.321106	0.0243381	0.458745	NaN	0	1
ARG73	glp-1(e2141)	r_2022_10_06_glp-1_HT115-002_s1	Cell1	4.19412	322.585	2.54101	0.120604	0.00596766	0.770329	0.0274688	0.268529	NaN	0	4
ARG73	glp-1(e2141)	r_2022_10_06_glp-1_HT115-002_s1	Cell2	4.66557	347.328	2.58999	0.202947	0.00674506	0.515241	0.0263645	0.180479	2.91238	0	4
ARG73	glp-1(e2141)	r_2022_10_06_glp-1_HT115-002_s1	Cell3	4.96874	342.415	2.14151	0.081102	0.00463348	0.67032	0.0263599	0.0361287	NaN	0	4
ARG73	glp-1(e2141)	r_2022_10_06_glp-1_HT115-002_s1	Cell4	NaN	301.646	2.37996	0.105899	0.00328842	0.641967	0.0295886	0.288656	3.36219	0	4
ARG73	glp-1(e2141)	r_2022_10_06_glp-1_HT115-002_s1	Cell5	4.73936	262.619	2.06949	0.0867291	0.00514634	0.559017	NaN	NaN	NaN	0	4
ARG73	glp-1(e2141)	r_2022_10_06_glp-1_HT115-002_s1	Cell6	NaN	337.965	2.15966	0.261821	0.0134289	0.836374	0.0407458	0.877229	NaN	0	4
ARG73	glp-1(e2141)	r_2022_10_24_ARG73_glp-1-004_s1	Cell11	4.72501	447.996	2.39544	0.113249	0.00319901	0.482463	0.0201712	0.208352	3.34855	0	4
ARG73	glp-1(e2141)	r_2022_10_24_ARG73_glp-1-004_s1	Cell12	NaN	362.38	2.23907	0.0813121	0.00329155	0.4132	0.0226712	0.261418	3.23881	0	4
ARG73	glp-1(e2141)	r_2022_10_24_ARG73_glp-1-004_s1	Cell13	4.16276	362.127	1.99845	0.0873614	0.00288939	0.366613	0.0174901	0.371138	3.65573	0	4
ARG73	glp-1(e2141)	r_2022_10_24_ARG73_glp-1-004_s1	Cell14	4.15814	347.346	2.25528	0.130021	0.00328222	0.286513	0.0199137	0.269987	3.24906	0	4
ARG73	glp-1(e2141)	r_2022_10_24_ARG73_glp-1-004_s1	Cell15	4.65598	331.378	2.16776	0.128431	0.00411169	0.419443	0.0166626	0.21714	2.70637	0	4
ARG73	glp-1(e2141)	r_2022_10_24_ARG73_glp-1-004_s1	Cell16	4.53377	348.485	2.1159	0.210505	0.00624409	0.278951	0.00573367	0.117347	NaN	0	4
ARG73	glp-1(e2141)	r_2022_10_24_ARG73_glp-1-004_s1	Cell1	NaN	385.764	2.01487	0.136708	0.00500919	0.283157	0.0176969	0.276233	3.4559	0	4
ARG73	glp-1(e2141)	r_2022_10_24_ARG73_glp-1-004_s1	Cell2	NaN	549.943	2.18159	0.12897	0.00400817	0.509014	0.0189939	0.18394	3.55034	2	4
ARG73	glp-1(e2141)	r_2022_10_24_ARG73_glp-1-004_s1	Cell3	4.27119	353.481	2.0582	0.114045	0.00322317	0.429274	0.0230732	0.155501	3.36943	0	4
ARG73	glp-1(e2141)	r_2022_10_24_ARG73_glp-1-004_s1	Cell4	4.06644	508.832	2.18879	0.208423	0.00496076	0.445407	0.0276413	0.216645	NaN	1	4
ARG73	glp-1(e2141)	r_2022_10_24_ARG73_glp-1-004_s1	Cell5	NaN	442	2.41668	0.0973927	0.002421	0.529947	0.0237794	0.198117	NaN	0	4
ARG73	glp-1(e2141)	r_2022_10_24_ARG73_glp-1-004_s1	Cell6	NaN	371.581	2.08867	0.124903	0.00390878	0.330092	0.025512	0.161091	3.61464	0	4
ARG73	glp-1(e2141)	r_2022_10_24_ARG73_glp-1-004_s1	Cell7	4.90784	372.186	2.23855	0.178296	0.00459015	0.390871	0.0304502	0.241936	3.73173	0	4
ARG73	glp-1(e2141)	r_2022_10_24_ARG73_glp-1-004_s1	Cell9	NaN	285.012	2.04449	0.0711124	0.002606	0.26922	0.0247486	0.195033	3.63174	0	4
ARG73	glp-1(e2141)	r_2022_10_27_ARG73_glp-1-002_s1	Cell1	4.62202	710.015	2.05584	0.05427	0.00257887	0.276923	0.014957	0.224909	2.93575	3	4
ARG73	glp-1(e2141)	r_2022_10_27_ARG73_glp-1-002_s1	Cell2	NaN	559.538	2.06889	0.108938	0.00388851	0.309299	0.0103434	0.162549	2.78158	2	4
ARG73	glp-1(e2141)	r_2022_10_27_ARG73_glp-1-002_s1	Cell3	4.65545	726.001	2.01612	0.0796413	0.00246191	0.256731	0.0188264	0.131335	3.3354	3	4
ARG73	glp-1(e2141)	r_2022_10_27_ARG73_glp-1-002_s1	Cell4	4.85768	735.247	2.04923	0.169885	0.00450116	0.325943	0.0157966	0.0561787	3.41802	3	4
ARG73	glp-1(e2141)	r_2022_10_27_ARG73_glp-1-002_s3	Cell2	4.21255	319.893	1.93748	0.102205	0.00235255	0.332944	0.0191301	0.237394	3.41181	0	4
ARG73	glp-1(e2141)	r_2022_10_27_ARG73_glp-1-002_s3	Cell3	4.7192	690.041	2.28058	0.146757	0.00496409	0.381906	0.0184127	0.11136	3.23477	2	4
ARG73	glp-1(e2141)	r_2022_10_27_ARG73_glp-1-002_s3	Cell4	4.50693	305.376	1.98079	0.301908	0.00877461	0.366289	0.0232374	0.132223	3.7692	0	4
ARG73	glp-1(e2141)	r_2022_2022_09_10_CB4037_glp-1_20C-002_s3	Cell10	4.90532	533.791	2.18189	0.0896462	0.00579793	0.516006	0.0268412	0.128436	3.39986	1	4
ARG73	glp-1(e2141)	r_2022_2022_09_10_CB4037_glp-1_20C-002_s3	Cell11	5.14156	339.159	2.30207	0.112944	0.00265063	0.334007	0.0313612	0.0792267	3.45735	0	4
ARG73	glp-1(e2141)	r_2022_2022_09_10_CB4037_glp-1_20C-002_s3	Cell1	4.54419	443.818	2.18799	0.0970947	0.00374437	0.259844	0.0188201	0.156383	NaN	0	4
ARG73	glp-1(e2141)	r_2022_2022_09_10_CB4037_glp-1_20C-002_s3	Cell2	3.77424	418.826	1.84436	0.221275	0.00513033	0.56238	0.0120326	0.356713	NaN	0	4
ARG73	glp-1(e2141)	r_2022_2022_09_10_CB4037_glp-1_20C-002_s3	Cell3	4.36166	470.237	2.0775	0.0548966	0.00335317	0.463007	0.024981	0.170499	3.4897	0	4
ARG73	glp-1(e2141)	r_2022_2022_09_10_CB4037_glp-1_20C-002_s3	Cell4	NaN	641.845	2.38275	0.0790574	0.00440498	0.480095	0.0181546	0.140953	NaN	2	4
ARG73	glp-1(e2141)	r_2022_2022_09_10_CB4037_glp-1_20C-002_s3	Cell5	4.36383	386.688	1.74744	0.148052	0.00503156	0.42297	0.029257	0.56995	4.30086	0	4
ARG73	glp-1(e2141)	r_2022_2022_09_10_CB4037_glp-1_20C-002_s3	Cell6	4.1325	325.232	2.25275	0.124711	0.00265391	0.414848	0.0226865	0.319706	3.66642	0	4
ARG73	glp-1(e2141)	r_2022_2022_09_10_CB4037_glp-1_20C-002_s3	Cell7	4.01324	524.491	2.15854	0.176182	0.00479329	0.383242	0.021777	0.117046	3.55898	1	4
ARG73	glp-1(e2141)	r_2022_2022_09_10_CB4037_glp-1_20C-002_s3	Cell8	4.57174	319.536	2.40507	0.121326	0.00366233	0.480238	0.0220564	0.403009	3.05033	0	4
ARG73	glp-1(e2141)	r_2022_2022_09_10_CB4037_glp-1_20C-002_s3	Cell9	NaN	441.486	2.1503	0.188232	0.00476504	0.4416	0.017439	0.321731	NaN	0	4
ARG73	glp-1(e2141)	r_2024-01-01_ARG73_HT115_20C-1001_s1	Cell_1	4.74761	362.175	2.55649	0.100258	0.00353801	0.287662	0.0236452	0.227522	2.97192	0	4
ARG73	glp-1(e2141)	r_2024-01-01_ARG73_HT115_20C-1001_s1	Cell_2	3.52181	299.986	2.37805	0.0674537	0.00368998	0.521566	0.0117252	0.376578	NaN	0	4
ARG73	glp-1(e2141)	r_2024-01-01_ARG73_HT115_20C-1001_s1	Cell_3	4.73517	272.066	2.37654	0.0919756	0.00366149	0.420048	0.0201453	0.224369	2.89366	0	4
ARG73	glp-1(e2141)	r_2024-01-01_ARG73_HT115_20C-1001_s1	Cell_4	4.41572	423.224	2.2758	0.138789	0.00357607	0.420404	0.0208546	0.167341	3.42468	0	4
ARG73	glp-1(e2141)	r_2024-01-01_ARG73_HT115_20C-1001_s1	Cell_5	4.38965	373.049	2.55591	0.106803	0.00238183	0.290636	0.0256527	0.237352	NaN	0	4
ARG73	glp-1(e2141)	r_2024-01-01_ARG73_HT115_20C-1001_s1	Cell_6	5.10627	423.069	2.37677	0.0877148	0.00397896	0.514832	0.0223539	0.374255	3.4363	0	4
ARG73	glp-1(e2141)	r_2024-01-01_ARG73_HT115_20C-1001_s1	Cell_7	4.84131	555.852	2.27852	0.218858	0.00322071	0.377824	0.0277292	0.103078	NaN	2	4
ARG73	glp-1(e2141)	r_2024-01-01_ARG73_HT115_20C-1001_s1	Cell_8	5.01869	623.716	2.72541	0.093709	0.00455827	0.332879	0.0246476	0.246804	2.92933	2	4
ARG73	glp-1(e2141)	r_2024-01-01_ARG73_HT115_20C-1001_s2	Cell_1	NaN	665.662	1.90489	0.149047	NaN	0.342465	0.0201435	0.273056	3.81019	2	4
ARG73	glp-1(e2141)	r_2024-01-01_ARG73_HT115_20C-1001_s2	Cell_2	4.41255	452.976	2.18129	0.187586	0.00443709	0.54516	0.00956206	0.412268	2.95999	0	4
ARG73	glp-1(e2141)	r_2024-01-01_ARG73_HT115_20C-1001_s2	Cell_3	NaN	221.698	2.5071	0.0765546	0.00463755	0.41396	0.0255925	0.424215	NaN	0	4
ARG73	glp-1(e2141)	r_2024-01-01_ARG73_HT115_20C-1001_s2	Cell_4	4.96961	327.757	2.34757	0.103883	0.00391846	0.536835	0.028445	0.17551	3.28498	0	4
ARG73	glp-1(e2141)	r_2024-01-01_ARG73_HT115_20C-1001_s2	Cell_5	NaN	275.885	2.29557	0.0486665	0.00185378	0.439851	0.0229948	0.289646	3.39485	0	4
ARG73	glp-1(e2141)	r_2024-01-01_ARG73_HT115_20C-1001_s2	Cell_7	4.65129	324.231	2.24438	0.13248	0.00369901	0.408625	NaN	NaN	NaN	0	4
ARG73	glp-1(e2141)	r_2024-01-01_ARG73_HT115_20C-1001_s2	Cell_8	4.93724	352.502	2.16793	0.0650351	0.00347774	0.259996	NaN	NaN	NaN	0	4
ARG73	glp-1(e2141)	r_2024-01-01_ARG73_HT115_20C-1001_s3	Cell_1	5.33231	930.013	1.73557	0.162919	0.00825501	0.492135	0.0059621	0.215292	3.47439	3	4
ARG73	glp-1(e2141)	r_2024-01-01_ARG73_HT115_20C-1001_s3	Cell_2	NaN	961.163	2.28762	0.0339053	0.00363365	0.521746	0.0188712	0.232079	2.86248	3	4
ARG73	glp-1(e2141)	r_2024-01-01_ARG73_HT115_20C-1001_s3	Cell_3	3.79459	450.73	2.34262	0.130115	0.00203341	0.302626	0.0151517	0.16897	NaN	0	4
ARG73	glp-1(e2141)	r_2024-01-01_ARG73_HT115_20C-1001_s3	Cell_4	NaN	950.229	2.28674	0.179449	0.00320849	0.367939	0.0120923	0.190239	2.68784	3	4
ARG73	glp-1(e2141)	r_2024-01-01_ARG73_HT115_20C-1002_s1	Cell_1	NaN	342.522	2.72406	0.156536	0.00511217	0.43803	0.019199	0.219461	2.70512	0	4
ARG73	glp-1(e2141)	r_2024-01-01_ARG73_HT115_20C-1002_s1	Cell_2	5.16518	370.23	2.35863	0.155326	0.0030475	0.343169	0.0244193	0.159487	2.89797	0	4
ARG73	glp-1(e2141)	r_2024-01-01_ARG73_HT115_20C-1002_s1	Cell_3	4.63905	417.659	2.16388	0.201272	0.00641289	0.357769	0.0197716	0.300718	3.7189	0	4
ARG73	glp-1(e2141)	r_2024-01-01_ARG73_HT115_20C-1002_s2	Cell_1	4.7983	304.671	2.58646	0.0470301	0.00088904	0.438214	0.024881	0.124616	2.93408	0	4
ARG73	glp-1(e2141)	r_2024-01-01_ARG73_HT115_20C-1002_s2	Cell_2	NaN	580.42	2.8259	0.287327	0.00549849	0.542039	0.0234115	0.150714	2.60513	2	4
ARG73	glp-1(e2141)	r_2024-01-01_ARG73_HT115_20C-1002_s2	Cell_3	5.01854	341.204	2.64559	0.062605	0.00242257	0.417254	0.0243485	0.205482	2.72339	0	4
ARG73	glp-1(e2141)	r_2024-01-01_ARG73_HT115_20C-1002_s3	Cell_1	NaN	319.064	2.42918	0.0822238	0.0032488	0.335291	0.0229852	0.226868	3.00486	0	4
ARG73	glp-1(e2141)	r_2024-01-01_ARG73_HT115_20C-1002_s3	Cell_2	4.97964	250.417	2.32299	0.135748	0.00560602	0.472774	0.0325763	0.234301	NaN	0	4
ARG73	glp-1(e2141)	r_2024-01-01_ARG73_HT115_20C-1002_s3	Cell_3	5.26592	236.094	2.47156	0.109601	0.00320274	0.359388	0.0208568	0.182472	NaN	0	4
ARG73	glp-1(e2141)	r_2024-01-01_ARG73_HT115_20C-1002_s3	Cell_4	4.52479	237.659	2.39306	0.132587	0.00441769	0.368226	0.0177196	0.54419	3.03878	0	4
ARG73	glp-1(e2141)	r_2024-01-01_ARG73_HT115_20C-1003_s1	Cell_1	5.47033	597.884	2.3381	0.181465	0.00409472	0.359553	0.0216339	0.189586	3.16101	2	4
ARG73	glp-1(e2141)	r_2024-01-01_ARG73_HT115_20C-1003_s1	Cell_2	NaN	1125.27	2.62484	0.136812	0.00438318	0.454256	0.0149772	0.1626	2.42476	3	4
ARG73	glp-1(e2141)	r_2024-01-01_ARG73_HT115_20C-1003_s2	Cell_1	5.23707	820.554	2.52684	0.116046	0.0040965	0.343545	0.018773	0.125158	2.63254	3	4
ARG73	glp-1(e2141)	r_2024-01-01_ARG73_HT115_20C-1003_s3	Cell_1	4.66364	541.47	2.37098	0.218846	0.00464388	0.359317	0.0155018	0.221075	2.60643	1	4
ARG73	glp-1(e2141)	r_2022_10_27_ARG73_glp-1-002_s2	Cell1	4.67304	720.586	2.07668	0.0794916	0.0025391	0.300074	0.0154656	0.243612	2.92566	3	4
ARG73	glp-1(e2141)	r_2022_10_27_ARG73_glp-1-002_s2	Cell2	NaN	585.2	2.0401	0.10759	0.00352075	0.234856	0.010561	0.150708	2.90819	2	4
ARG73	glp-1(e2141)	r_2022_10_27_ARG73_glp-1-002_s2	Cell3	4.59183	713.731	1.94437	0.119431	0.00245466	0.356575	0.0195142	0.150975	3.38237	3	4
ARG73	glp-1(e2141)	r_2022_10_27_ARG73_glp-1-002_s2	Cell4	NaN	700.943	2.05136	0.136351	0.00453559	0.413205	0.00529444	0.212244	2.95991	2	4
ARG74	rsks-1(ok1255)	r_2024-01-22_ARG74_HT115_20C-1001_s1_g1	Cell_1	4.87572	290.199	2.8928	0.104248	0.00348226	0.324234	0.0136643	0.0946852	2.32307	0	9
ARG74	rsks-1(ok1255)	r_2024-01-22_ARG74_HT115_20C-1001_s1_g1	Cell_2	4.75174	319.236	2.92464	0.0648322	0.00217446	0.46688	0.0152948	0.265061	2.39642	0	9
ARG74	rsks-1(ok1255)	r_2024-01-22_ARG74_HT115_20C-1001_s1_g1	Cell_3	4.9226	205.875	2.53939	0.0532857	0.00173603	0.309384	NaN	NaN	NaN	0	9
ARG74	rsks-1(ok1255)	r_2024-01-22_ARG74_HT115_20C-1001_s1_g1	Cell_4	4.87518	429.49	2.77583	0.105671	0.00302602	0.33549	0.0204767	0.177846	NaN	0	9
ARG74	rsks-1(ok1255)	r_2024-01-22_ARG74_HT115_20C-1001_s1_g1	Cell_5	NaN	572.708	2.99513	0.142506	0.00299714	0.429002	0.0199326	0.135725	2.48196	2	9
ARG74	rsks-1(ok1255)	r_2024-01-22_ARG74_HT115_20C-1001_s1_g1	Cell_6	4.70926	392.771	2.90109	0.0508202	0.00316978	0.321908	0.0136873	0.17479	2.30114	0	9
ARG74	rsks-1(ok1255)	r_2024-01-22_ARG74_HT115_20C-1001_s1_g1	Cell_7	NaN	319.351	2.8293	0.044208	0.00150462	0.320761	0.01666	0.154649	NaN	0	9
ARG74	rsks-1(ok1255)	r_2024-01-22_ARG74_HT115_20C-1001_s1_g1	Cell_8	4.20919	374.226	2.7335	0.112085	0.0054427	0.344499	0.0131729	0.336944	2.76935	0	9
ARG74	rsks-1(ok1255)	r_2024-01-22_ARG74_HT115_20C-1001_s1_g1	Cell_9	4.84014	311.529	2.71372	0.110729	0.00289368	0.463432	0.0155331	0.216005	2.7297	0	9
ARG74	rsks-1(ok1255)	r_2024-01-22_ARG74_HT115_20C-1001_s2_g1	Cell_1	4.41309	448.358	2.7562	0.091931	0.00304153	0.626247	0.0121055	0.29456	2.35453	0	9
ARG74	rsks-1(ok1255)	r_2024-01-22_ARG74_HT115_20C-1001_s2_g1	Cell_2	5.16811	378.553	3.24474	0.0491087	0.00128593	0.165838	0.0108629	0.13586	NaN	0	9
ARG74	rsks-1(ok1255)	r_2024-01-22_ARG74_HT115_20C-1001_s2_g1	Cell_3	4.92029	717.432	2.6005	0.118871	0.00378426	0.433783	0.0170867	0.104378	2.68286	3	9
ARG74	rsks-1(ok1255)	r_2024-01-22_ARG74_HT115_20C-1001_s2_g1	Cell_4	NaN	357.265	2.52398	0.161299	0.00415314	0.529442	0.0254059	0.383988	NaN	0	9
ARG74	rsks-1(ok1255)	r_2024-01-22_ARG74_HT115_20C-1001_s2_g1	Cell_5	4.38081	542.989	3.28881	0.0429591	0.00148388	0.230588	0.0080597	0.134201	NaN	1	9
ARG74	rsks-1(ok1255)	r_2024-01-22_ARG74_HT115_20C-1001_s4_g1	Cell_10	5.00947	344.757	2.87389	0.13618	0.00381006	0.42929	0.0281207	0.154425	2.77843	0	9
ARG74	rsks-1(ok1255)	r_2024-01-22_ARG74_HT115_20C-1001_s4_g1	Cell_11	4.6103	311.205	2.9565	0.0764988	0.00234102	0.427578	0.0196817	0.120353	2.55924	0	9
ARG74	rsks-1(ok1255)	r_2024-01-22_ARG74_HT115_20C-1001_s4_g1	Cell_12	4.71502	184.384	2.54815	0.0940242	0.00344256	0.354248	0.0227647	0.260486	NaN	-1	9
ARG74	rsks-1(ok1255)	r_2024-01-22_ARG74_HT115_20C-1001_s4_g1	Cell_13	NaN	319.588	2.89603	0.102155	0.0039461	0.329096	0.0181706	0.199853	2.58864	0	9
ARG74	rsks-1(ok1255)	r_2024-01-22_ARG74_HT115_20C-1001_s4_g1	Cell_1	4.7381	261.977	2.5182	0.115201	0.00295363	0.461881	0.015576	0.107759	NaN	0	9
ARG74	rsks-1(ok1255)	r_2024-01-22_ARG74_HT115_20C-1001_s4_g1	Cell_2	4.82536	289.256	2.58471	0.101956	0.00401495	0.520022	0.0170037	0.176588	2.77334	0	9
ARG74	rsks-1(ok1255)	r_2024-01-22_ARG74_HT115_20C-1001_s4_g1	Cell_3	4.9426	199.345	2.61824	0.0470794	0.00204336	0.357325	0.0216024	0.20452	3.08836	0	9
ARG74	rsks-1(ok1255)	r_2024-01-22_ARG74_HT115_20C-1001_s4_g1	Cell_4	4.36039	328.798	2.83156	0.0728443	0.00315272	0.572447	0.0169207	0.147595	2.38638	0	9
ARG74	rsks-1(ok1255)	r_2024-01-22_ARG74_HT115_20C-1001_s4_g1	Cell_5	4.68114	280.77	2.72197	0.091921	0.00280752	0.62836	0.0201212	0.492312	3.00225	0	9
ARG74	rsks-1(ok1255)	r_2024-01-22_ARG74_HT115_20C-1001_s4_g1	Cell_6	4.26141	322.568	2.67693	0.0724886	0.00315569	0.344785	0.0231009	0.164047	2.70154	0	9
ARG74	rsks-1(ok1255)	r_2024-01-22_ARG74_HT115_20C-1001_s4_g1	Cell_7	4.30581	366.208	2.72564	0.0538698	0.00300102	0.445461	NaN	NaN	NaN	0	9
ARG74	rsks-1(ok1255)	r_2024-01-22_ARG74_HT115_20C-1001_s4_g1	Cell_8	4.34583	329.916	2.76035	0.0640836	0.00218197	0.454296	0.0168547	0.212698	NaN	0	9
ARG74	rsks-1(ok1255)	r_2024-01-22_ARG74_HT115_20C-1001_s4_g1	Cell_9	4.75989	317.337	2.83778	0.0941254	0.0037706	0.310257	NaN	NaN	NaN	0	9
ARG74	rsks-1(ok1255)	r_2024-01-22_ARG74_HT115_20C-1002_s2_g1	Cell_1	4.26174	427.368	2.76158	0.119443	0.00228703	0.345017	0.0106272	0.22262	2.44495	0	9
ARG74	rsks-1(ok1255)	r_2024-01-22_ARG74_HT115_20C-1002_s2_g1	Cell_2	NaN	480.342	2.48152	0.120723	0.00237954	0.410259	0.010438	0.130146	3.039	1	9
ARG74	rsks-1(ok1255)	r_2024-01-22_ARG74_HT115_20C-1002_s2_g1	Cell_3	4.42787	432.641	3.04301	0.0281102	0.00219119	0.244738	0.0139635	0.156646	2.25561	0	9
ARG74	rsks-1(ok1255)	r_2024-01-22_ARG74_HT115_20C-1002_s2_g1	Cell_4	4.64946	338.374	2.8489	0.0621037	0.00196039	0.321019	0.00955328	0.142883	2.1616	0	9
ARG74	rsks-1(ok1255)	r_2024-01-22_ARG74_HT115_20C-1002_s2_g1	Cell_5	NaN	630.037	2.59556	0.0745979	0.00233615	0.282254	0.0197266	0.0971854	2.43444	2	9
ARG74	rsks-1(ok1255)	r_2024-01-22_ARG74_HT115_20C-1002_s2_g1	Cell_6	4.27743	569.996	3.23186	0.0521415	0.00139776	0.242109	0.00652686	0.157531	1.78089	2	9
ARG74	rsks-1(ok1255)	r_2024-01-22_ARG74_HT115_20C-1002_s3_g1	Cell_10	NaN	290.974	2.50659	0.137657	0.0030563	0.487489	0.0139757	0.267815	2.48136	0	9
ARG74	rsks-1(ok1255)	r_2024-01-22_ARG74_HT115_20C-1002_s3_g1	Cell_12	4.80403	220.022	2.60498	0.0963312	0.00278658	0.574679	0.0163329	0.281594	NaN	0	9
ARG74	rsks-1(ok1255)	r_2024-01-22_ARG74_HT115_20C-1002_s3_g1	Cell_13	4.85409	391.083	2.69364	0.0785672	0.00263371	0.368383	0.0188794	0.24222	2.57999	0	9
ARG74	rsks-1(ok1255)	r_2024-01-22_ARG74_HT115_20C-1002_s3_g1	Cell_14	4.89075	332.197	2.6687	0.0693856	0.00214136	0.406847	0.0136518	0.208351	2.25795	0	9
ARG74	rsks-1(ok1255)	r_2024-01-22_ARG74_HT115_20C-1002_s3_g1	Cell_15	4.45584	356.684	2.76885	0.0586212	0.00236885	0.237425	0.0154113	0.144137	2.56704	0	9
ARG74	rsks-1(ok1255)	r_2024-01-22_ARG74_HT115_20C-1002_s3_g1	Cell_16	4.66813	471.863	2.42723	0.0820715	0.00243052	0.429152	0.0232365	0.177093	NaN	0	9
ARG74	rsks-1(ok1255)	r_2024-01-22_ARG74_HT115_20C-1002_s3_g1	Cell_17	4.79057	416.691	2.50252	0.0263288	0.00216119	0.377103	0.0248837	0.15449	3.35502	0	9
ARG74	rsks-1(ok1255)	r_2024-01-22_ARG74_HT115_20C-1002_s3_g1	Cell_18	4.47969	345.559	2.72098	0.0669573	0.00199959	0.26911	0.0178584	0.143037	NaN	0	9
ARG74	rsks-1(ok1255)	r_2024-01-22_ARG74_HT115_20C-1002_s3_g1	Cell_19	5.11795	349.167	2.75959	0.0804363	0.00218851	0.37708	0.0222737	0.131136	2.57372	0	9
ARG74	rsks-1(ok1255)	r_2024-01-22_ARG74_HT115_20C-1002_s3_g1	Cell_1	4.76468	357.566	2.82987	0.107572	0.00368276	0.37197	0.0118346	0.111348	2.22708	0	9
ARG74	rsks-1(ok1255)	r_2024-01-22_ARG74_HT115_20C-1002_s3_g1	Cell_20	4.80146	401.66	3.19102	0.0520895	0.00235379	0.318258	0.0158558	0.099825	2.2384	0	9
ARG74	rsks-1(ok1255)	r_2024-01-22_ARG74_HT115_20C-1002_s3_g1	Cell_21	NaN	228.394	3.09186	0.0477316	0.00208561	0.249827	0.010816	0.161572	1.96779	0	9
ARG74	rsks-1(ok1255)	r_2024-01-22_ARG74_HT115_20C-1002_s3_g1	Cell_22	5.03515	336.419	2.74931	0.0435521	0.00218974	0.332933	0.0183856	0.168168	2.60796	0	9
ARG74	rsks-1(ok1255)	r_2024-01-22_ARG74_HT115_20C-1002_s3_g1	Cell_2	NaN	325.354	2.79043	0.102816	0.00316876	0.527171	0.0097132	0.442156	2.58271	0	9
ARG74	rsks-1(ok1255)	r_2024-01-22_ARG74_HT115_20C-1002_s3_g1	Cell_3	4.62706	325.848	2.51418	0.112563	0.0041867	0.48648	0.0171751	0.241922	2.91443	0	9
ARG74	rsks-1(ok1255)	r_2024-01-22_ARG74_HT115_20C-1002_s3_g1	Cell_4	4.56434	337.62	2.45791	0.0687377	0.00262628	0.401583	0.0171845	0.142694	2.90579	0	9
ARG74	rsks-1(ok1255)	r_2024-01-22_ARG74_HT115_20C-1002_s3_g1	Cell_5	4.55119	273.758	2.67477	0.0433061	0.00156443	0.471019	NaN	NaN	NaN	0	9
ARG74	rsks-1(ok1255)	r_2024-01-22_ARG74_HT115_20C-1002_s3_g1	Cell_6	4.87188	450.52	2.89184	0.0934244	0.00454125	0.400174	0.020731	0.138023	3.09607	0	9
ARG74	rsks-1(ok1255)	r_2024-01-22_ARG74_HT115_20C-1002_s3_g1	Cell_7	4.75294	262.827	2.7291	0.0626032	0.0021343	0.345624	0.0151015	0.287185	2.62992	0	9
ARG74	rsks-1(ok1255)	r_2024-01-22_ARG74_HT115_20C-1002_s3_g1	Cell_8	NaN	271.322	2.79817	0.0829369	0.00180945	0.471847	0.0132336	0.282871	2.3023	0	9
ARG74	rsks-1(ok1255)	r_2024-01-22_ARG74_HT115_20C-1002_s3_g1	Cell_9	5.07512	270.023	2.77596	0.144364	0.00246192	0.471125	0.0134717	0.160661	2.84349	0	9
ARG74	rsks-1(ok1255)	r_2024-01-22_ARG74_HT115_20C-1003_s1_g1	Cell_10	4.65397	312.46	2.33871	0.0806043	0.00379346	0.57079	0.0193401	0.189974	3.14655	0	9
ARG74	rsks-1(ok1255)	r_2024-01-22_ARG74_HT115_20C-1003_s1_g1	Cell_11	NaN	446.05	2.54359	0.0515442	0.00260245	0.434429	0.0165614	0.203112	2.76948	0	9
ARG74	rsks-1(ok1255)	r_2024-01-22_ARG74_HT115_20C-1003_s1_g1	Cell_12	4.95035	390.073	2.70464	0.0899462	0.00475493	0.512467	0.0252633	0.271745	2.769	0	9
ARG74	rsks-1(ok1255)	r_2024-01-22_ARG74_HT115_20C-1003_s1_g1	Cell_13	5.13896	392.028	2.54947	0.112836	0.00283665	0.400532	0.0187856	0.167505	2.69333	0	9
ARG74	rsks-1(ok1255)	r_2024-01-22_ARG74_HT115_20C-1003_s1_g1	Cell_14	NaN	211.571	2.51117	0.114703	0.00381538	0.38029	0.0210485	0.281217	3.12128	0	9
ARG74	rsks-1(ok1255)	r_2024-01-22_ARG74_HT115_20C-1003_s1_g1	Cell_1	NaN	192.73	3.24593	0.06782	0.00249029	0.367551	0.0115288	0.0960434	2.27084	-1	9
ARG74	rsks-1(ok1255)	r_2024-01-22_ARG74_HT115_20C-1003_s1_g1	Cell_2	NaN	251.074	3.05371	0.0539861	0.0023972	0.510027	0.0226564	0.180329	2.73815	0	9
ARG74	rsks-1(ok1255)	r_2024-01-22_ARG74_HT115_20C-1003_s1_g1	Cell_3	NaN	153.3	2.62382	NaN	0.00163277	0.341522	0.0196061	0.184164	NaN	-2	9
ARG74	rsks-1(ok1255)	r_2024-01-22_ARG74_HT115_20C-1003_s1_g1	Cell_4	4.64888	291.848	2.4917	0.0700558	0.00186756	0.261107	0.0183866	0.213169	2.81947	0	9
ARG74	rsks-1(ok1255)	r_2024-01-22_ARG74_HT115_20C-1003_s1_g1	Cell_5	4.29721	295.93	2.63786	0.0678899	0.00173143	0.358845	0.0204007	0.167034	2.84873	0	9
ARG74	rsks-1(ok1255)	r_2024-01-22_ARG74_HT115_20C-1003_s1_g1	Cell_6	4.94446	199.373	2.5961	0.0512788	0.00218665	0.309186	0.0214621	0.228097	3.10641	0	9
ARG74	rsks-1(ok1255)	r_2024-01-22_ARG74_HT115_20C-1003_s1_g1	Cell_7	4.30198	200.35	2.27767	0.113235	0.00296879	0.507056	0.0254276	0.221062	3.37853	0	9
ARG74	rsks-1(ok1255)	r_2024-01-22_ARG74_HT115_20C-1003_s1_g1	Cell_8	4.46141	398.341	2.10823	0.115635	0.00276928	0.36589	NaN	NaN	NaN	0	9
ARG74	rsks-1(ok1255)	r_2024-01-22_ARG74_HT115_20C-1003_s1_g1	Cell_9	4.13047	290.677	2.42198	0.0757508	0.00230854	0.627792	0.0155156	0.464105	2.57414	0	9
ARG74	rsks-1(ok1255)	r_2024-01-22_ARG74_HT115_20C-1003_s2_g1	Cell_10	4.27314	335.779	2.46814	0.102741	0.00354702	0.361826	0.0202414	0.28087	NaN	0	9
ARG74	rsks-1(ok1255)	r_2024-01-22_ARG74_HT115_20C-1003_s2_g1	Cell_11	4.59919	358.14	2.57243	0.142802	0.00337816	0.367252	0.018194	0.145433	2.80034	0	9
ARG74	rsks-1(ok1255)	r_2024-01-22_ARG74_HT115_20C-1003_s2_g1	Cell_12	5.27157	220.978	2.57528	0.081024	0.00290484	0.332527	0.0180736	0.155224	NaN	0	9
ARG74	rsks-1(ok1255)	r_2024-01-22_ARG74_HT115_20C-1003_s2_g1	Cell_13	4.6919	217.44	2.55202	0.0853712	0.00316972	0.375402	0.0174531	0.194783	2.70978	0	9
ARG74	rsks-1(ok1255)	r_2024-01-22_ARG74_HT115_20C-1003_s2_g1	Cell_14	NaN	304.412	3.23798	0.121117	0.00216184	0.355627	0.0214481	0.206655	2.30896	0	9
ARG74	rsks-1(ok1255)	r_2024-01-22_ARG74_HT115_20C-1003_s2_g1	Cell_15	4.64537	239.318	2.93396	0.0602449	0.00290369	0.416484	0.0154615	0.126917	2.61865	0	9
ARG74	rsks-1(ok1255)	r_2024-01-22_ARG74_HT115_20C-1003_s2_g1	Cell_16	NaN	276.637	2.95146	0.0994784	0.00405987	0.438526	0.0206845	0.181079	2.67491	0	9
ARG74	rsks-1(ok1255)	r_2024-01-22_ARG74_HT115_20C-1003_s2_g1	Cell_17	4.00531	324.459	3.03957	0.0467133	0.00160561	0.301837	0.0146422	0.146398	2.10477	0	9
ARG74	rsks-1(ok1255)	r_2024-01-22_ARG74_HT115_20C-1003_s2_g1	Cell_18	4.53821	303.995	2.75893	0.0808086	0.00243006	0.458617	0.0168205	0.178055	NaN	0	9
ARG74	rsks-1(ok1255)	r_2024-01-22_ARG74_HT115_20C-1003_s2_g1	Cell_19	NaN	243.783	2.52166	0.0918653	0.00247378	0.268169	0.0101865	0.135723	2.46059	0	9
ARG74	rsks-1(ok1255)	r_2024-01-22_ARG74_HT115_20C-1003_s2_g1	Cell_1	4.32785	286.071	2.73835	0.0801979	0.00238949	0.42311	0.00580531	0.264131	2.28618	0	9
ARG74	rsks-1(ok1255)	r_2024-01-22_ARG74_HT115_20C-1003_s2_g1	Cell_20	5.05733	271.406	2.67926	0.0876526	0.00350974	0.405436	0.0161816	0.198257	2.52227	0	9
ARG74	rsks-1(ok1255)	r_2024-01-22_ARG74_HT115_20C-1003_s2_g1	Cell_2	4.62928	269.09	2.48717	0.155894	0.00424452	0.304129	0.0298075	0.209237	3.27654	0	9
ARG74	rsks-1(ok1255)	r_2024-01-22_ARG74_HT115_20C-1003_s2_g1	Cell_3	4.83843	447.858	2.77841	0.123031	0.00221936	0.534573	0.0143789	0.280978	2.70969	0	9
ARG74	rsks-1(ok1255)	r_2024-01-22_ARG74_HT115_20C-1003_s2_g1	Cell_4	5.1303	364.763	2.3518	0.101016	0.00331006	0.534261	0.0156551	0.233932	2.4828	0	9
ARG74	rsks-1(ok1255)	r_2024-01-22_ARG74_HT115_20C-1003_s2_g1	Cell_5	4.617	380.893	2.4221	0.0603391	0.00306231	0.419923	0.0131946	0.170313	2.5534	0	9
ARG74	rsks-1(ok1255)	r_2024-01-22_ARG74_HT115_20C-1003_s2_g1	Cell_6	4.72711	460.721	2.77371	0.0600805	0.00271035	0.490896	0.010718	0.229969	2.20511	0	9
ARG74	rsks-1(ok1255)	r_2024-01-22_ARG74_HT115_20C-1003_s2_g1	Cell_7	4.54226	311.775	2.64344	0.0553502	0.00295379	0.40671	0.0204484	0.161677	2.71863	0	9
ARG74	rsks-1(ok1255)	r_2024-01-22_ARG74_HT115_20C-1003_s2_g1	Cell_8	4.42392	390.797	2.89119	0.107846	0.00340136	0.337259	0.018923	0.107116	2.40713	0	9
ARG74	rsks-1(ok1255)	r_2024-01-22_ARG74_HT115_20C-1003_s2_g1	Cell_9	3.93516	438.519	2.50386	0.115085	0.00297401	0.493073	0.016458	0.293581	2.55081	0	9
ARG74	rsks-1(ok1255)	r_2024-01-22_ARG74_HT115_20C-1003_s3_g1	Cell_10	4.85828	219.541	2.46716	0.0757888	0.00238488	0.320306	0.01802	0.276546	2.77838	0	9
ARG74	rsks-1(ok1255)	r_2024-01-22_ARG74_HT115_20C-1003_s3_g1	Cell_11	4.68138	325.581	2.76256	0.0952737	0.00205879	0.477441	0.0168659	0.15589	2.43422	0	9
ARG74	rsks-1(ok1255)	r_2024-01-22_ARG74_HT115_20C-1003_s3_g1	Cell_12	NaN	246.194	2.47637	0.0742409	0.00341949	0.384246	0.0122978	0.274794	2.70968	0	9
ARG74	rsks-1(ok1255)	r_2024-01-22_ARG74_HT115_20C-1003_s3_g1	Cell_13	4.89167	341.92	2.81776	0.178695	0.0044331	0.510715	0.0213189	0.123016	NaN	0	9
ARG74	rsks-1(ok1255)	r_2024-01-22_ARG74_HT115_20C-1003_s3_g1	Cell_14	5.37257	449.928	2.63388	0.117662	0.00384869	0.451082	0.0231136	0.198573	2.92176	0	9
ARG74	rsks-1(ok1255)	r_2024-01-22_ARG74_HT115_20C-1003_s3_g1	Cell_15	5.31992	311.939	2.66622	0.0871978	0.0029322	0.443671	0.0219417	0.333808	NaN	0	9
ARG74	rsks-1(ok1255)	r_2024-01-22_ARG74_HT115_20C-1003_s3_g1	Cell_16	3.8863	279.551	2.74191	0.141508	0.00210129	0.397039	0.0139931	0.22223	2.56222	0	9
ARG74	rsks-1(ok1255)	r_2024-01-22_ARG74_HT115_20C-1003_s3_g1	Cell_1	4.65659	258.387	2.84995	0.114929	0.00217923	0.279694	0.0326826	0.207099	NaN	0	9
ARG74	rsks-1(ok1255)	r_2024-01-22_ARG74_HT115_20C-1003_s3_g1	Cell_2	5.13577	258.772	3.16175	0.0784895	0.00252464	0.505257	0.0168082	0.11893	NaN	0	9
ARG74	rsks-1(ok1255)	r_2024-01-22_ARG74_HT115_20C-1003_s3_g1	Cell_3	NaN	369.978	2.75776	0.0958857	0.00218143	0.368124	0.0197685	0.182083	NaN	0	9
ARG74	rsks-1(ok1255)	r_2024-01-22_ARG74_HT115_20C-1003_s3_g1	Cell_4	5.13635	189.306	2.63237	0.0704615	0.00309241	0.583599	0.0171452	0.21752	2.80832	-1	9
ARG74	rsks-1(ok1255)	r_2024-01-22_ARG74_HT115_20C-1003_s3_g1	Cell_5	4.75677	284.858	2.91323	0.0773832	0.00261894	0.257637	0.0198041	0.194174	NaN	0	9
ARG74	rsks-1(ok1255)	r_2024-01-22_ARG74_HT115_20C-1003_s3_g1	Cell_6	4.18049	410.634	2.78309	0.102749	0.00336711	0.260645	0.0180278	0.305473	2.51811	0	9
ARG74	rsks-1(ok1255)	r_2024-01-22_ARG74_HT115_20C-1003_s3_g1	Cell_7	NaN	230.763	2.66051	0.11921	0.00318886	0.514835	0.0191798	0.218719	2.8602	0	9
ARG74	rsks-1(ok1255)	r_2024-01-22_ARG74_HT115_20C-1003_s3_g1	Cell_8	4.35174	238.745	2.41969	0.0534603	0.0018155	0.426339	0.0146918	0.182363	NaN	0	9
ARG74	rsks-1(ok1255)	r_2024-01-22_ARG74_HT115_20C-1003_s3_g1	Cell_9	4.66446	429.076	2.64083	0.0724019	0.0038029	0.463976	0.0239937	0.133617	2.7637	0	9
ARG74	rsks-1(ok1255)	r_2024-01-22_ARG74_HT115_20C-1004_s1_g1	Cell_10	5.60305	310.928	2.51847	0.0968316	0.00192007	0.466959	0.0245507	0.189752	2.80707	0	9
ARG74	rsks-1(ok1255)	r_2024-01-22_ARG74_HT115_20C-1004_s1_g1	Cell_11	5.13987	342.693	2.37117	0.0748251	0.00250659	0.35591	0.022072	0.187672	3.07626	0	9
ARG74	rsks-1(ok1255)	r_2024-01-22_ARG74_HT115_20C-1004_s1_g1	Cell_12	5.80508	285.683	2.20584	0.21872	0.00491356	0.524644	0.0248066	0.186354	3.11308	0	9
ARG74	rsks-1(ok1255)	r_2024-01-22_ARG74_HT115_20C-1004_s1_g1	Cell_13	NaN	186.688	2.57826	0.0483711	0.00213534	0.318017	NaN	NaN	NaN	-1	9
ARG74	rsks-1(ok1255)	r_2024-01-22_ARG74_HT115_20C-1004_s1_g1	Cell_14	5.08928	383.894	2.30778	0.115329	0.00506688	0.389927	0.0323908	0.19045	3.59484	0	9
ARG74	rsks-1(ok1255)	r_2024-01-22_ARG74_HT115_20C-1004_s1_g1	Cell_15	4.5469	281.321	2.44707	0.0835775	0.00399237	0.308337	0.0246458	0.184359	2.97445	0	9
ARG74	rsks-1(ok1255)	r_2024-01-22_ARG74_HT115_20C-1004_s1_g1	Cell_16	5.31131	272.811	2.08069	0.124119	0.00457415	0.491422	0.0244924	0.279488	NaN	0	9
ARG74	rsks-1(ok1255)	r_2024-01-22_ARG74_HT115_20C-1004_s1_g1	Cell_1	4.7197	236.793	2.66609	0.0477316	0.00176293	0.24792	0.0203826	0.177321	2.63244	0	9
ARG74	rsks-1(ok1255)	r_2024-01-22_ARG74_HT115_20C-1004_s1_g1	Cell_2	5.21608	263.777	2.67112	0.0765199	0.00366039	0.449566	0.0261501	0.214929	2.94713	0	9
ARG74	rsks-1(ok1255)	r_2024-01-22_ARG74_HT115_20C-1004_s1_g1	Cell_3	5.36752	267.438	2.64884	0.0862214	0.00183495	0.329071	0.0211537	0.157901	2.93023	0	9
ARG74	rsks-1(ok1255)	r_2024-01-22_ARG74_HT115_20C-1004_s1_g1	Cell_4	4.66811	314.422	2.59058	0.0704946	0.00231018	0.316568	0.0239399	0.19867	3.11083	0	9
ARG74	rsks-1(ok1255)	r_2024-01-22_ARG74_HT115_20C-1004_s1_g1	Cell_5	4.08123	416.849	2.63432	0.0667551	0.00314601	0.331145	0.0145999	0.192836	NaN	0	9
ARG74	rsks-1(ok1255)	r_2024-01-22_ARG74_HT115_20C-1004_s1_g1	Cell_6	NaN	136.661	2.84821	NaN	0.00422166	0.354142	0.0167987	0.211369	2.44153	-3	9
ARG74	rsks-1(ok1255)	r_2024-01-22_ARG74_HT115_20C-1004_s1_g1	Cell_7	4.46834	408.179	2.37178	0.125324	0.00369456	0.268415	0.0162249	0.171212	2.99961	0	9
ARG74	rsks-1(ok1255)	r_2024-01-22_ARG74_HT115_20C-1004_s1_g1	Cell_9	5.04201	287.998	2.39914	0.132433	0.00498224	0.333594	0.0185606	0.0544159	NaN	0	9
ARG74	rsks-1(ok1255)	r_2024-01-22_ARG74_HT115_20C-1004_s2_g1	Cell_10	4.59027	286.669	2.57718	0.115176	0.00319293	0.447726	0.017761	0.295392	NaN	0	9
ARG74	rsks-1(ok1255)	r_2024-01-22_ARG74_HT115_20C-1004_s2_g1	Cell_11	4.29017	245.857	2.63438	0.10986	0.00345006	0.631956	0.0219756	0.168141	2.79128	0	9
ARG74	rsks-1(ok1255)	r_2024-01-22_ARG74_HT115_20C-1004_s2_g1	Cell_12	4.8429	247.446	2.38384	0.129002	0.002513	0.462853	0.0250605	0.182795	3.09764	0	9
ARG74	rsks-1(ok1255)	r_2024-01-22_ARG74_HT115_20C-1004_s2_g1	Cell_13	4.49938	303.982	2.57052	0.0531885	0.00129462	0.397001	0.024833	0.225147	3.01028	0	9
ARG74	rsks-1(ok1255)	r_2024-01-22_ARG74_HT115_20C-1004_s2_g1	Cell_14	5.2733	300.439	2.42822	0.140976	0.00513099	0.336021	0.024069	0.312206	3.30942	0	9
ARG74	rsks-1(ok1255)	r_2024-01-22_ARG74_HT115_20C-1004_s2_g1	Cell_15	4.526	260.022	2.8392	0.117277	0.0061259	0.380546	0.0245746	0.241157	2.86239	0	9
ARG74	rsks-1(ok1255)	r_2024-01-22_ARG74_HT115_20C-1004_s2_g1	Cell_16	4.13853	330.373	2.5581	0.116779	0.00409338	0.39497	0.0202854	0.170283	3.0603	0	9
ARG74	rsks-1(ok1255)	r_2024-01-22_ARG74_HT115_20C-1004_s2_g1	Cell_1	5.03319	294.434	2.58306	0.0927282	0.00302006	0.36622	0.0239049	0.312914	3.15087	0	9
ARG74	rsks-1(ok1255)	r_2024-01-22_ARG74_HT115_20C-1004_s2_g1	Cell_2	4.46079	319.648	2.32313	0.056594	0.00243634	0.32028	0.016511	0.263162	NaN	0	9
ARG74	rsks-1(ok1255)	r_2024-01-22_ARG74_HT115_20C-1004_s2_g1	Cell_3	4.79224	310.975	2.66541	0.0639717	0.00224963	0.278186	NaN	NaN	NaN	0	9
ARG74	rsks-1(ok1255)	r_2024-01-22_ARG74_HT115_20C-1004_s2_g1	Cell_4	5.57795	170.567	2.98032	0.0790362	0.00128613	0.614629	0.0180617	0.112398	2.73857	-1	9
ARG74	rsks-1(ok1255)	r_2024-01-22_ARG74_HT115_20C-1004_s2_g1	Cell_5	NaN	203.302	2.95103	0.0693996	0.00189921	0.567332	0.0226927	0.200774	NaN	0	9
ARG74	rsks-1(ok1255)	r_2024-01-22_ARG74_HT115_20C-1004_s2_g1	Cell_6	5.20709	270.695	2.82223	0.103924	0.0044417	0.357046	0.0235088	0.263807	3.09893	0	9
ARG74	rsks-1(ok1255)	r_2024-01-22_ARG74_HT115_20C-1004_s2_g1	Cell_7	4.57963	293.259	2.71177	0.0796405	0.00267458	0.381791	0.021942	0.173906	2.8929	0	9
ARG74	rsks-1(ok1255)	r_2024-01-22_ARG74_HT115_20C-1004_s2_g1	Cell_8	4.7734	196.173	2.42326	0.123202	0.0043431	0.435749	0.022443	0.18315	3.19013	-1	9
ARG74	rsks-1(ok1255)	r_2024-01-22_ARG74_HT115_20C-1004_s2_g1	Cell_9	4.76088	358.947	2.82729	0.103864	0.00272774	0.266222	NaN	NaN	NaN	0	9
ARG74	rsks-1(ok1255)	r_2024-01-22_ARG74_HT115_20C-1004_s3_g1	Cell_10	NaN	241.138	3.01087	0.087974	0.003161	0.372017	0.0218595	0.199525	2.72692	0	9
ARG74	rsks-1(ok1255)	r_2024-01-22_ARG74_HT115_20C-1004_s3_g1	Cell_11	4.20182	281.623	2.40107	0.126106	0.00373308	0.883744	0.0223413	0.269434	3.03442	0	9
ARG74	rsks-1(ok1255)	r_2024-01-22_ARG74_HT115_20C-1004_s3_g1	Cell_12	4.08632	291.959	2.42418	0.0768797	0.00397975	0.421494	NaN	NaN	NaN	0	9
ARG74	rsks-1(ok1255)	r_2024-01-22_ARG74_HT115_20C-1004_s3_g1	Cell_14	4.75679	394.121	2.54359	0.157626	0.00452329	0.453771	0.0268273	0.207536	3.19556	0	9
ARG74	rsks-1(ok1255)	r_2024-01-22_ARG74_HT115_20C-1004_s3_g1	Cell_15	4.72272	298.775	2.58403	0.107383	0.00252449	0.384247	NaN	NaN	NaN	0	9
ARG74	rsks-1(ok1255)	r_2024-01-22_ARG74_HT115_20C-1004_s3_g1	Cell_16	NaN	417.673	2.59718	0.0728622	0.003767	0.457395	0.021472	0.151631	2.94724	0	9
ARG74	rsks-1(ok1255)	r_2024-01-22_ARG74_HT115_20C-1004_s3_g1	Cell_17	4.81038	249.486	2.63997	0.0639639	0.00193566	0.252064	0.0216869	0.237558	2.72187	0	9
ARG74	rsks-1(ok1255)	r_2024-01-22_ARG74_HT115_20C-1004_s3_g1	Cell_18	NaN	322.625	2.88968	0.0787752	0.00322267	0.347156	0.0238368	0.0954694	2.65182	0	9
ARG74	rsks-1(ok1255)	r_2024-01-22_ARG74_HT115_20C-1004_s3_g1	Cell_19	5.39212	281.116	2.84554	0.0971379	0.00463492	0.422892	0.0208568	0.123327	2.61931	0	9
ARG74	rsks-1(ok1255)	r_2024-01-22_ARG74_HT115_20C-1004_s3_g1	Cell_1	4.79187	260.723	2.8394	0.0644096	0.00187174	0.386339	0.0237174	0.151345	2.4921	0	9
ARG74	rsks-1(ok1255)	r_2024-01-22_ARG74_HT115_20C-1004_s3_g1	Cell_2	5.60282	292.14	2.82147	0.0807743	0.00279374	0.38971	0.0282323	0.128568	2.81162	0	9
ARG74	rsks-1(ok1255)	r_2024-01-22_ARG74_HT115_20C-1004_s3_g1	Cell_3	4.87643	404.134	2.79309	0.0593226	0.00209188	0.544366	0.0227613	0.177586	2.65721	0	9
ARG74	rsks-1(ok1255)	r_2024-01-22_ARG74_HT115_20C-1004_s3_g1	Cell_4	4.70483	331.845	2.86973	0.120326	0.00452325	0.560275	0.0237378	0.174915	2.56259	0	9
ARG74	rsks-1(ok1255)	r_2024-01-22_ARG74_HT115_20C-1004_s3_g1	Cell_5	5.31743	236.091	2.5966	0.0495044	0.0019163	0.393308	0.0287732	0.108759	3.06763	0	9
ARG74	rsks-1(ok1255)	r_2024-01-22_ARG74_HT115_20C-1004_s3_g1	Cell_6	4.3098	227.558	2.36153	0.11472	0.00275862	0.329215	0.0213839	0.15033	2.93839	0	9
ARG74	rsks-1(ok1255)	r_2024-01-22_ARG74_HT115_20C-1004_s3_g1	Cell_7	5.45174	205.273	3.09863	0.0215366	0.000971618	0.371168	0.016945	0.146225	NaN	0	9
ARG74	rsks-1(ok1255)	r_2024-01-22_ARG74_HT115_20C-1004_s3_g1	Cell_8	4.69931	340.802	2.67622	0.0749791	0.00355545	0.387931	0.0181615	0.349725	2.53667	0	9
ARG74	rsks-1(ok1255)	r_2024-01-22_ARG74_HT115_20C-1004_s3_g1	Cell_9	NaN	212.317	3.00194	0.0624637	0.00164858	0.314264	0.0200944	0.0938758	2.5695	0	9
ARG75	daf-7(e1372)	r_2022_10_06_daf-7_HT115-006_s1	Cell2	4.94173	662.201	2.30309	0.139439	0.0077776	0.554224	0.0158848	0.351083	2.5232	2	8
ARG75	daf-7(e1372)	r_2022_10_06_daf-7_HT115-006_s2	Cell4	4.8851	547.229	2.16942	0.0447737	0.00234429	0.394852	0.0277844	0.247022	3.42001	2	8
ARG75	daf-7(e1372)	r_2022_10_06_daf-7_HT115-006_s2	Cell5	4.69414	460.564	2.16515	0.139502	0.00392093	0.348928	0.0254561	0.20149	NaN	0	8
ARG75	daf-7(e1372)	r_2022_10_06_daf-7_HT115-006_s2	Cell7	NaN	745.291	2.60835	0.0711008	0.00287328	0.294644	0.0245957	0.0952571	2.90216	3	8
ARG75	daf-7(e1372)	r_2022_10_06_daf-7_HT115-006_s3	Cell2	5.70356	909.175	2.41705	0.315318	0.284109	0.902537	0.0195123	0.230566	2.80528	3	8
ARG75	daf-7(e1372)	r_2022_11_30_daf-7_001_s1	Cell1	4.51633	357.403	3.19182	0.0984494	0.00380074	0.431496	0.0173988	0.29929	NaN	0	8
ARG75	daf-7(e1372)	r_2022_11_30_daf-7_001_s1	Cell2	NaN	402.352	3.29741	0.0718327	0.00509228	0.413134	0.0234232	0.120988	2.38598	0	8
ARG75	daf-7(e1372)	r_2022_11_30_daf-7_001_s1	Cell3	4.398	377.593	2.6249	0.148533	0.00573868	0.614454	NaN	NaN	NaN	0	8
ARG75	daf-7(e1372)	r_2022_11_30_daf-7_001_s1	Cell4	5.05046	277.36	2.8533	0.169508	0.00622329	0.392227	0.0200737	0.215762	2.59221	0	8
ARG75	daf-7(e1372)	r_2022_11_30_daf-7_001_s1	Cell5	4.75326	289.04	2.57518	0.107643	0.00345539	0.350065	0.0223229	0.220033	3.11174	0	8
ARG75	daf-7(e1372)	r_2022_11_30_daf-7_001_s1	Cell6	NaN	293.965	3.15331	0.200659	0.00592618	0.534994	0.0237347	0.251252	2.32996	0	8
ARG75	daf-7(e1372)	r_2022_11_30_daf-7_001_s1	Cell7	4.80434	289.752	2.45412	0.14705	0.00452501	0.402762	0.0224563	0.0971971	2.89734	0	8
ARG75	daf-7(e1372)	r_2022_11_30_daf-7_001_s1	Cell8	4.67638	328.932	2.45665	0.083096	0.0020053	0.350524	0.0164707	0.120975	2.80607	0	8
ARG75	daf-7(e1372)	r_2022_11_30_daf-7_002_s2	Cell1	NaN	452.896	2.75598	0.109459	0.0017848	0.344177	0.0177476	0.160383	2.47533	0	8
ARG75	daf-7(e1372)	r_2022_11_30_daf-7_002_s2	Cell2	5.0784	422.631	2.28064	0.169929	0.00419523	0.294529	0.0239766	0.14224	NaN	0	8
ARG75	daf-7(e1372)	r_2022_11_30_daf-7_002_s2	Cell3	3.85389	438.201	2.76252	0.0548773	0.00203793	0.382329	0.0113869	0.2149	2.07458	0	8
ARG75	daf-7(e1372)	r_2022_11_30_daf-7_002_s2	Cell4	4.76708	384.291	2.71163	0.036763	0.00182604	0.334839	0.018885	0.161918	2.53009	0	8
ARG75	daf-7(e1372)	r_2022_12_09_ARG75_daf-7-001_s1	Cell1	NaN	437.607	2.64294	0.0749445	0.00380576	0.564121	0.0224146	0.08828	2.64896	0	8
ARG75	daf-7(e1372)	r_2022_12_09_ARG75_daf-7-001_s1	Cell2	4.41664	359.983	2.58483	0.0702976	0.00226357	0.337306	0.0174227	0.139433	NaN	0	8
ARG75	daf-7(e1372)	r_2022_12_09_ARG75_daf-7-001_s1	Cell3	4.67403	355.517	2.98055	0.0653189	0.00343424	0.31699	0.0176598	0.269922	NaN	0	8
ARG75	daf-7(e1372)	r_2022_12_09_ARG75_daf-7-001_s1	Cell4	NaN	432.58	3.08248	0.115573	0.0035406	0.537126	0.0149638	0.131388	2.29291	0	8
ARG75	daf-7(e1372)	r_2022_12_09_ARG75_daf-7-001_s1	Cell5	3.93759	376.483	2.47843	0.0747741	0.00283339	0.447195	0.0245483	0.157541	NaN	0	8
ARG75	daf-7(e1372)	r_2022_12_09_ARG75_daf-7-001_s3	Cell5	5.18656	741.628	2.64311	0.0869267	0.00548443	0.63751	0.0124031	0.113494	2.35059	3	8
ARG75	daf-7(e1372)	r_2022_12_09_ARG75_daf-7-001_s3	Cell8	4.66102	1363.69	3.02845	0.0895469	0.00298207	0.426874	0.01034	0.142983	1.84131	3	8
ARG75	daf-7(e1372)	r_2022_12_09_ARG75_daf-7-002_s1	Cell10	4.89263	1251.42	2.77482	0.0860057	0.00201347	0.243823	0.0150154	0.143469	2.51335	3	8
ARG75	daf-7(e1372)	r_2022_12_09_ARG75_daf-7-002_s1	Cell11	4.65186	477.681	2.60392	0.0959349	0.00251459	0.2634	0.013929	0.115847	2.3926	1	8
ARG75	daf-7(e1372)	r_2022_12_09_ARG75_daf-7-002_s1	Cell13	5.10481	879.113	2.71559	0.0714622	0.00290104	0.408522	0.0179857	0.16562	NaN	3	8
ARG75	daf-7(e1372)	r_2022_12_09_ARG75_daf-7-002_s1	Cell14	NaN	329.136	2.60269	0.0722501	0.00248311	0.479329	0.0132524	0.363955	2.67939	0	8
ARG75	daf-7(e1372)	r_2022_12_09_ARG75_daf-7-002_s1	Cell1	4.85333	948.042	2.91452	0.0757803	0.00210941	0.253766	0.0155267	0.132301	NaN	3	8
ARG75	daf-7(e1372)	r_2022_12_09_ARG75_daf-7-002_s1	Cell2	4.73219	603.694	2.51501	0.0635304	0.00212942	0.30052	NaN	NaN	NaN	2	8
ARG75	daf-7(e1372)	r_2022_12_09_ARG75_daf-7-002_s1	Cell3	4.73616	1360.19	2.73755	0.0684836	0.00163022	0.242085	NaN	NaN	NaN	3	8
ARG75	daf-7(e1372)	r_2022_12_09_ARG75_daf-7-002_s1	Cell4	NaN	360.977	2.15382	0.157867	0.00535104	0.34628	0.0150976	0.142781	3.17248	0	8
ARG75	daf-7(e1372)	r_2022_12_09_ARG75_daf-7-002_s1	Cell5	NaN	363.164	2.24397	0.107393	0.00460219	0.543818	0.0184603	0.380162	2.81839	0	8
ARG75	daf-7(e1372)	r_2022_12_09_ARG75_daf-7-002_s1	Cell7	4.55186	750.939	2.8081	0.0761739	0.00238279	0.310925	0.0189611	0.209265	NaN	3	8
ARG75	daf-7(e1372)	r_2022_12_09_ARG75_daf-7-002_s1	Cell8	4.50237	1172.13	2.74189	0.0904722	0.00174527	0.30417	0.0178291	0.154588	NaN	3	8
ARG75	daf-7(e1372)	r_2022_12_09_ARG75_daf-7-002_s1	Cell9	4.05013	1061.1	3.00714	0.105387	0.00248076	0.306452	0.00859259	0.116513	1.96001	3	8
ARG75	daf-7(e1372)	r_2022_12_09_ARG75_daf-7-002_s2	Cell10	4.13741	487.459	2.33809	0.0934056	0.0030915	0.519312	0.0186873	0.215066	2.84941	1	8
ARG75	daf-7(e1372)	r_2022_12_09_ARG75_daf-7-002_s2	Cell11	4.56871	634.641	2.57995	0.0909118	0.00288285	0.53387	0.0227846	0.152015	2.61114	2	8
ARG75	daf-7(e1372)	r_2022_12_09_ARG75_daf-7-002_s2	Cell2	4.90338	361.919	2.45516	0.0853744	0.002949	0.432409	0.0224677	0.18822	3.03874	0	8
ARG75	daf-7(e1372)	r_2022_12_09_ARG75_daf-7-002_s2	Cell3	4.69602	551.683	2.67225	0.065349	0.00259511	0.378513	0.0180167	0.138515	2.7704	2	8
ARG75	daf-7(e1372)	r_2022_12_09_ARG75_daf-7-002_s2	Cell4	4.65824	442.278	2.22247	0.0680349	0.00180903	0.275745	0.0186922	0.244401	3.26791	0	8
ARG75	daf-7(e1372)	r_2022_12_09_ARG75_daf-7-002_s2	Cell7	NaN	660.014	2.44833	0.082582	0.0030033	0.441092	0.0227224	0.237771	NaN	2	8
ARG75	daf-7(e1372)	r_2022_12_09_ARG75_daf-7-002_s2	Cell8	4.30509	647.376	2.68269	0.282466	0.00447099	0.39917	0.0228216	0.35056	2.65786	2	8
ARG75	daf-7(e1372)	r_2022_12_09_ARG75_daf-7-002_s2	Cell9	4.4283	430.264	2.6288	0.0844594	0.00280477	0.544932	0.0240284	0.249693	2.82872	0	8
ARG75	daf-7(e1372)	r_2022_12_09_ARG75_daf-7-002_s3	Cell5	5.09791	746.727	2.51737	0.0584398	0.00153	0.30584	0.0178904	0.133164	2.62092	3	8
ARG75	daf-7(e1372)	r_2022_12_09_ARG75_daf-7-002_s3	Cell6	5.21291	1519.52	2.67637	0.149367	0.00342628	0.277738	0.0123076	0.25419	NaN	3	8
ARG76	mpk-1(ga111)	r_2024-02-25_ARG76_HT115-1001_s1_g1	Cell_10	4.8302	335.111	2.90003	0.0538739	0.00227698	0.548206	0.00870174	0.0972233	2.07735	0	6
ARG76	mpk-1(ga111)	r_2024-02-25_ARG76_HT115-1001_s1_g1	Cell_11	4.97407	335.509	2.61584	0.124622	0.00197486	0.303337	0.0154503	0.159979	2.63163	0	6
ARG76	mpk-1(ga111)	r_2024-02-25_ARG76_HT115-1001_s1_g1	Cell_12	5.80831	738.093	2.97907	0.103829	0.00234813	0.257567	0.0136878	0.095248	2.42648	3	6
ARG76	mpk-1(ga111)	r_2024-02-25_ARG76_HT115-1001_s1_g1	Cell_13	NaN	425.788	2.75814	0.0969214	0.00261674	0.42321	0.0141855	0.112164	2.23715	0	6
ARG76	mpk-1(ga111)	r_2024-02-25_ARG76_HT115-1001_s1_g1	Cell_14	4.47368	227.51	2.59745	0.109657	0.00242158	0.458239	0.0131433	0.257441	2.53801	0	6
ARG76	mpk-1(ga111)	r_2024-02-25_ARG76_HT115-1001_s1_g1	Cell_15	4.44638	497.139	2.90832	0.0889557	0.00220691	0.32782	0.0126394	0.109925	2.17433	1	6
ARG76	mpk-1(ga111)	r_2024-02-25_ARG76_HT115-1001_s1_g1	Cell_16	4.78734	287.849	2.97914	0.0846373	0.00292901	0.362527	0.00852989	0.251642	1.8919	0	6
ARG76	mpk-1(ga111)	r_2024-02-25_ARG76_HT115-1001_s1_g1	Cell_17	4.39227	414.467	2.92984	0.0430615	0.00164819	0.308127	0.0126292	0.168271	2.27396	0	6
ARG76	mpk-1(ga111)	r_2024-02-25_ARG76_HT115-1001_s1_g1	Cell_18	4.48615	238.484	2.90477	0.0482691	0.00146842	0.428781	0.0135624	0.186002	2.24959	0	6
ARG76	mpk-1(ga111)	r_2024-02-25_ARG76_HT115-1001_s1_g1	Cell_19	4.6184	574.858	2.95652	0.0883327	0.00195445	0.39515	0.0138072	0.0862482	1.99509	2	6
ARG76	mpk-1(ga111)	r_2024-02-25_ARG76_HT115-1001_s1_g1	Cell_1	4.74497	294.423	2.83119	0.0845241	0.00238533	0.297894	0.0167224	0.236334	2.63697	0	6
ARG76	mpk-1(ga111)	r_2024-02-25_ARG76_HT115-1001_s1_g1	Cell_20	3.9615	319.334	2.6959	0.105351	0.00305949	0.240011	0.0177824	0.144786	2.73923	0	6
ARG76	mpk-1(ga111)	r_2024-02-25_ARG76_HT115-1001_s1_g1	Cell_2	NaN	273.245	2.77404	0.068063	0.00201936	0.477068	0.0158141	0.236988	2.55705	0	6
ARG76	mpk-1(ga111)	r_2024-02-25_ARG76_HT115-1001_s1_g1	Cell_3	4.11703	218.123	2.43111	0.0944883	0.00482831	0.421054	0.00824214	0.285134	2.25377	0	6
ARG76	mpk-1(ga111)	r_2024-02-25_ARG76_HT115-1001_s1_g1	Cell_5	5.64733	256.27	2.73506	0.0985433	0.00242174	0.259222	0.0184557	0.196004	2.65032	0	6
ARG76	mpk-1(ga111)	r_2024-02-25_ARG76_HT115-1001_s1_g1	Cell_6	4.74768	404.983	2.6221	0.114153	0.00288924	0.336895	0.0132113	0.0902224	2.3982	0	6
ARG76	mpk-1(ga111)	r_2024-02-25_ARG76_HT115-1001_s1_g1	Cell_7	4.60853	488.552	2.96068	0.0602309	0.00122562	0.295613	0.0188117	0.0818286	2.73915	1	6
ARG76	mpk-1(ga111)	r_2024-02-25_ARG76_HT115-1001_s1_g1	Cell_8	5.07327	317.713	2.73863	0.0544181	0.0017993	0.436024	0.0186986	0.191787	2.65919	0	6
ARG76	mpk-1(ga111)	r_2024-02-25_ARG76_HT115-1001_s1_g1	Cell_9	4.49978	394.078	2.86421	0.113604	0.00388575	0.370448	0.0122368	0.15889	2.31302	0	6
ARG76	mpk-1(ga111)	r_2024-02-25_ARG76_HT115-1001_s2_g1	Cell_10	NaN	340.821	2.83012	0.0724697	0.00161211	0.376216	0.0183247	0.148932	NaN	0	6
ARG76	mpk-1(ga111)	r_2024-02-25_ARG76_HT115-1001_s2_g1	Cell_11	4.64193	449.956	3.30959	0.0924423	0.00331154	0.377323	0.00226983	0.19413	1.53433	0	6
ARG76	mpk-1(ga111)	r_2024-02-25_ARG76_HT115-1001_s2_g1	Cell_1	5.70274	242.467	2.50454	0.112951	0.00301027	0.265361	0.0140518	0.184216	2.68687	0	6
ARG76	mpk-1(ga111)	r_2024-02-25_ARG76_HT115-1001_s2_g1	Cell_2	3.69215	441.655	2.67601	0.115085	0.00394611	0.384974	0.0108599	0.121897	2.24311	0	6
ARG76	mpk-1(ga111)	r_2024-02-25_ARG76_HT115-1001_s2_g1	Cell_3	4.41327	359.717	2.89418	0.077953	0.00232135	0.253833	0.0157317	0.147862	2.30925	0	6
ARG76	mpk-1(ga111)	r_2024-02-25_ARG76_HT115-1001_s2_g1	Cell_4	NaN	237.914	2.52974	0.0381733	0.00268766	0.622047	0.012281	0.38578	2.39642	0	6
ARG76	mpk-1(ga111)	r_2024-02-25_ARG76_HT115-1001_s2_g1	Cell_5	4.17288	391.179	2.87684	0.0762057	0.00188942	0.513079	0.0102218	0.0939907	2.00925	0	6
ARG76	mpk-1(ga111)	r_2024-02-25_ARG76_HT115-1001_s2_g1	Cell_6	4.4	339.413	2.63362	0.0780804	0.00283034	0.301293	0.00549478	0.252224	NaN	0	6
ARG76	mpk-1(ga111)	r_2024-02-25_ARG76_HT115-1001_s2_g1	Cell_7	4.92237	356.212	2.75156	0.0963378	0.0039757	0.509155	0.0134246	0.131065	2.14777	0	6
ARG76	mpk-1(ga111)	r_2024-02-25_ARG76_HT115-1001_s2_g1	Cell_8	5.11131	409.944	2.81149	0.127131	0.00350756	0.35222	0.0141043	0.141523	2.24569	0	6
ARG76	mpk-1(ga111)	r_2024-02-25_ARG76_HT115-1001_s2_g1	Cell_9	5.54963	331.731	2.92446	0.134309	0.00188807	0.235323	0.016143	0.136125	2.49238	0	6
ARG76	mpk-1(ga111)	r_2024-02-25_ARG76_HT115-1001_s3_g1	Cell_10	5.65426	436.746	2.7144	0.0584429	0.00226374	0.300357	0.0161283	0.115247	2.82064	0	6
ARG76	mpk-1(ga111)	r_2024-02-25_ARG76_HT115-1001_s3_g1	Cell_1	NaN	527.299	2.6968	0.0658718	0.00188582	0.261214	0.0124632	0.122997	2.3947	1	6
ARG76	mpk-1(ga111)	r_2024-02-25_ARG76_HT115-1001_s3_g1	Cell_2	4.54296	600.317	2.57245	0.205058	0.00353492	0.391694	0.010765	0.0972084	NaN	2	6
ARG76	mpk-1(ga111)	r_2024-02-25_ARG76_HT115-1001_s3_g1	Cell_3	4.87806	440.744	2.45975	0.087118	0.00226123	0.345578	0.0159684	0.111533	2.68848	0	6
ARG76	mpk-1(ga111)	r_2024-02-25_ARG76_HT115-1001_s3_g1	Cell_4	4.60694	458.321	2.66571	0.0890507	0.00376606	0.312403	0.0103475	0.168491	2.35751	0	6
ARG76	mpk-1(ga111)	r_2024-02-25_ARG76_HT115-1001_s3_g1	Cell_5	5.35845	505.646	2.65859	0.0447141	0.00362563	0.366555	0.015876	0.111853	NaN	1	6
ARG76	mpk-1(ga111)	r_2024-02-25_ARG76_HT115-1001_s3_g1	Cell_6	4.58483	415.153	2.49312	0.0764238	0.00207248	0.26227	0.0151061	0.313119	2.70239	0	6
ARG76	mpk-1(ga111)	r_2024-02-25_ARG76_HT115-1001_s3_g1	Cell_7	4.92311	609.709	2.35993	0.102923	0.00271009	0.353518	0.0149553	0.21005	2.77125	2	6
ARG76	mpk-1(ga111)	r_2024-02-25_ARG76_HT115-1001_s3_g1	Cell_8	5.79485	313.375	2.73137	0.0890407	0.00227959	0.425837	0.0222651	0.0930776	2.50252	0	6
ARG76	mpk-1(ga111)	r_2024-02-25_ARG76_HT115-1001_s3_g1	Cell_9	NaN	356.16	2.57838	0.0408725	0.00248409	0.411306	0.0154377	0.0762257	2.89486	0	6
ARG76	mpk-1(ga111)	r_2024-02-25_ARG76_HT115-1002_s1_g1	Cell_10	NaN	435.78	2.27876	0.081343	0.00340783	0.524268	0.0224486	0.43439	2.98181	0	6
ARG76	mpk-1(ga111)	r_2024-02-25_ARG76_HT115-1002_s1_g1	Cell_1	5.14568	244.747	2.31234	0.154726	0.00529829	0.460188	0.0195508	0.225754	3.11483	0	6
ARG76	mpk-1(ga111)	r_2024-02-25_ARG76_HT115-1002_s1_g1	Cell_2	NaN	569.951	1.71403	0.1126	0.00275739	0.326552	0.00665218	0.191437	3.05926	2	6
ARG76	mpk-1(ga111)	r_2024-02-25_ARG76_HT115-1002_s1_g1	Cell_3	5.5817	370.373	2.82915	0.0476601	0.00199095	0.263336	0.0164115	0.113231	NaN	0	6
ARG76	mpk-1(ga111)	r_2024-02-25_ARG76_HT115-1002_s1_g1	Cell_4	4.7499	212.814	2.66641	0.0607436	0.00194088	0.321937	0.0162402	0.133864	2.38696	0	6
ARG76	mpk-1(ga111)	r_2024-02-25_ARG76_HT115-1002_s1_g1	Cell_5	4.98498	252.853	2.66958	0.076573	0.00260817	0.38722	0.0205249	0.279039	2.55775	0	6
ARG76	mpk-1(ga111)	r_2024-02-25_ARG76_HT115-1002_s1_g1	Cell_6	4.55239	319.435	2.63337	0.144787	0.004563	0.248224	0.0169209	0.214777	2.77254	0	6
ARG76	mpk-1(ga111)	r_2024-02-25_ARG76_HT115-1002_s1_g1	Cell_7	NaN	590.394	2.13794	0.134496	0.00391878	0.385747	0.019693	0.279962	NaN	2	6
ARG76	mpk-1(ga111)	r_2024-02-25_ARG76_HT115-1002_s1_g1	Cell_8	5.19637	273.159	2.69306	0.0731728	0.00436718	0.462399	0.0201321	0.183113	NaN	0	6
ARG76	mpk-1(ga111)	r_2024-02-25_ARG76_HT115-1002_s1_g1	Cell_9	4.71708	188.92	3.04264	0.0726987	0.00194525	0.323575	0.0130877	0.227573	1.96526	-1	6
ARG76	mpk-1(ga111)	r_2024-02-25_ARG76_HT115-1002_s2_g1	Cell_1	4.70046	240.418	2.63799	0.0857958	0.00335889	0.360291	NaN	NaN	NaN	0	6
ARG76	mpk-1(ga111)	r_2024-02-25_ARG76_HT115-1002_s2_g1	Cell_2	4.92036	293.397	2.62478	0.132912	0.00283303	0.42714	0.0161883	0.133265	2.73577	0	6
ARG76	mpk-1(ga111)	r_2024-02-25_ARG76_HT115-1002_s2_g1	Cell_3	4.00012	204.919	2.5999	0.0846498	0.00277528	0.36956	0.023312	0.136666	2.88158	0	6
ARG76	mpk-1(ga111)	r_2024-02-25_ARG76_HT115-1002_s2_g1	Cell_4	4.53358	265.797	2.62675	0.104196	0.00361286	0.270053	NaN	NaN	NaN	0	6
ARG76	mpk-1(ga111)	r_2024-02-25_ARG76_HT115-1002_s2_g1	Cell_5	4.46028	319.459	2.58703	0.0667883	0.00252929	0.306939	0.0181803	0.172511	2.61491	0	6
ARG76	mpk-1(ga111)	r_2024-02-25_ARG76_HT115-1002_s2_g1	Cell_6	4.63117	272.022	2.35083	0.117863	0.00257305	0.450401	0.0227727	0.22133	NaN	0	6
ARG76	mpk-1(ga111)	r_2024-02-25_ARG76_HT115-1002_s2_g1	Cell_7	5.33751	366.407	2.49849	0.112822	0.00387564	0.251807	0.0218595	0.16057	2.93542	0	6
ARG76	mpk-1(ga111)	r_2024-02-25_ARG76_HT115-1002_s3_g1	Cell_10	5.82083	410.932	2.37639	0.14311	0.00337551	0.357903	0.0277336	0.128486	3.4602	0	6
ARG76	mpk-1(ga111)	r_2024-02-25_ARG76_HT115-1002_s3_g1	Cell_11	5.41635	353.897	2.60165	0.0714309	0.00221021	0.383632	0.0219036	0.147804	2.99519	0	6
ARG76	mpk-1(ga111)	r_2024-02-25_ARG76_HT115-1002_s3_g1	Cell_12	4.4373	367.344	2.74084	0.108275	0.00317106	0.273763	0.0151052	0.144247	2.51368	0	6
ARG76	mpk-1(ga111)	r_2024-02-25_ARG76_HT115-1002_s3_g1	Cell_13	5.19538	441.393	2.53493	0.0883183	0.00247052	0.324285	0.0147867	0.247744	2.73161	0	6
ARG76	mpk-1(ga111)	r_2024-02-25_ARG76_HT115-1002_s3_g1	Cell_1	5.00214	376.258	2.67712	0.150756	0.00325762	0.359137	0.0191031	0.142137	2.59587	0	6
ARG76	mpk-1(ga111)	r_2024-02-25_ARG76_HT115-1002_s3_g1	Cell_2	5.0828	468.485	2.73674	0.0609451	0.002535	0.277226	0.0119922	0.093767	2.23077	0	6
ARG76	mpk-1(ga111)	r_2024-02-25_ARG76_HT115-1002_s3_g1	Cell_3	4.88659	592.242	2.75029	0.0534004	0.00152486	0.255345	0.0128999	0.161827	1.99347	2	6
ARG76	mpk-1(ga111)	r_2024-02-25_ARG76_HT115-1002_s3_g1	Cell_4	5.87984	234.22	2.49929	0.0894263	0.0025529	0.441317	0.0215454	0.193478	2.82163	0	6
ARG76	mpk-1(ga111)	r_2024-02-25_ARG76_HT115-1002_s3_g1	Cell_5	NaN	356.004	2.28328	0.0710229	0.0043115	0.559897	0.0189137	0.274372	2.90937	0	6
ARG76	mpk-1(ga111)	r_2024-02-25_ARG76_HT115-1002_s3_g1	Cell_6	4.96719	319.724	2.79696	0.0733022	0.00200497	0.291043	0.0133878	0.242099	2.12657	0	6
ARG76	mpk-1(ga111)	r_2024-02-25_ARG76_HT115-1002_s3_g1	Cell_7	NaN	340.401	2.20366	0.0976044	0.00321182	0.3926	0.0255495	0.161645	NaN	0	6
ARG76	mpk-1(ga111)	r_2024-02-25_ARG76_HT115-1002_s3_g1	Cell_8	4.78941	472.703	3.00814	0.0508815	0.00174716	0.298937	0.00944699	0.123693	1.75547	0	6
ARG76	mpk-1(ga111)	r_2024-02-25_ARG76_HT115-1002_s3_g1	Cell_9	4.80529	347.913	2.54067	0.0842904	0.00207969	0.333559	0.0138286	0.295187	2.48553	0	6
ARG76	mpk-1(ga111)	r_2024-02-25_ARG76_HT115-1003_s1_g1	Cell_10	5.02939	462.566	2.41189	0.123489	0.0041576	0.441042	0.0172523	0.132547	2.75055	0	6
ARG76	mpk-1(ga111)	r_2024-02-25_ARG76_HT115-1003_s1_g1	Cell_11	4.46987	477.993	2.52515	0.0726986	0.00184928	0.366554	0.0161228	0.204691	NaN	1	6
ARG76	mpk-1(ga111)	r_2024-02-25_ARG76_HT115-1003_s1_g1	Cell_12	5.09641	329.994	2.64885	0.11362	0.0029632	0.396855	0.015916	0.235133	2.53395	0	6
ARG76	mpk-1(ga111)	r_2024-02-25_ARG76_HT115-1003_s1_g1	Cell_13	4.51747	362.272	2.60571	0.102374	0.00246204	0.340405	0.0165214	0.122021	NaN	0	6
ARG76	mpk-1(ga111)	r_2024-02-25_ARG76_HT115-1003_s1_g1	Cell_14	4.67087	440.818	2.47008	0.0744159	0.00283157	0.385793	0.0175698	0.135502	2.52808	0	6
ARG76	mpk-1(ga111)	r_2024-02-25_ARG76_HT115-1003_s1_g1	Cell_15	4.72759	567.854	2.6747	0.248431	0.00458982	0.37249	0.0183387	0.12691	2.49277	2	6
ARG76	mpk-1(ga111)	r_2024-02-25_ARG76_HT115-1003_s1_g1	Cell_16	5.29738	348.95	2.56443	0.0627513	0.0034613	0.394092	0.0124425	0.393447	NaN	0	6
ARG76	mpk-1(ga111)	r_2024-02-25_ARG76_HT115-1003_s1_g1	Cell_1	NaN	257.952	2.93409	0.109114	0.00325004	0.276883	0.0230065	0.208041	2.54559	0	6
ARG76	mpk-1(ga111)	r_2024-02-25_ARG76_HT115-1003_s1_g1	Cell_2	NaN	307.542	2.73563	0.0815014	0.00159633	0.341637	0.0237902	0.113377	2.57829	0	6
ARG76	mpk-1(ga111)	r_2024-02-25_ARG76_HT115-1003_s1_g1	Cell_3	5.12993	224.336	2.42106	0.1004	0.00201508	0.402203	0.0173773	0.203841	NaN	0	6
ARG76	mpk-1(ga111)	r_2024-02-25_ARG76_HT115-1003_s1_g1	Cell_4	5.04962	301.796	2.90182	0.0981418	0.00458473	0.348852	0.0167457	0.130891	2.57748	0	6
ARG76	mpk-1(ga111)	r_2024-02-25_ARG76_HT115-1003_s1_g1	Cell_5	4.30093	516.308	2.72495	0.0953103	0.00310317	0.43682	0.0178063	0.20301	2.19228	1	6
ARG76	mpk-1(ga111)	r_2024-02-25_ARG76_HT115-1003_s1_g1	Cell_6	4.28177	465.492	2.47937	0.143562	0.00313742	0.293462	0.00932787	0.251095	NaN	0	6
ARG76	mpk-1(ga111)	r_2024-02-25_ARG76_HT115-1003_s1_g1	Cell_7	4.53395	435.85	2.8894	0.0787233	0.00274918	0.32321	0.0132723	0.113057	1.96003	0	6
ARG76	mpk-1(ga111)	r_2024-02-25_ARG76_HT115-1003_s1_g1	Cell_8	5.29541	315.59	2.69249	0.0658742	0.00252273	0.450847	0.0158001	0.121916	2.35063	0	6
ARG76	mpk-1(ga111)	r_2024-02-25_ARG76_HT115-1003_s1_g1	Cell_9	4.41599	487.372	2.56342	0.0624559	0.00283844	0.331793	0.00563317	0.177231	1.88123	1	6
ARG76	mpk-1(ga111)	r_2024-02-25_ARG76_HT115-1004_s1_g1	Cell_1	4.81627	342.349	2.93698	0.0764848	0.0033789	0.551174	0.0123134	0.147055	2.10634	0	6
ARG76	mpk-1(ga111)	r_2024-02-25_ARG76_HT115-1004_s1_g1	Cell_2	NaN	300.022	2.39475	0.116099	0.00250254	0.382441	0.0181455	0.386363	2.62464	0	6
ARG76	mpk-1(ga111)	r_2024-02-25_ARG76_HT115-1004_s1_g1	Cell_3	4.53308	488.878	2.51231	0.0830388	0.00977969	0.679953	0.0246616	0.254927	2.8425	1	6
ARG76	mpk-1(ga111)	r_2024-02-25_ARG76_HT115-1004_s1_g1	Cell_4	4.5077	160.039	2.66279	NaN	0.00644666	0.411512	0.0109856	0.375694	2.23086	-2	6
ARG76	mpk-1(ga111)	r_2024-02-25_ARG76_HT115-1004_s1_g1	Cell_5	3.84135	329.912	2.86391	0.0910189	0.00306222	0.306725	0.0158995	0.14438	2.41518	0	6
ARG76	mpk-1(ga111)	r_2024-02-25_ARG76_HT115-1004_s1_g1	Cell_6	NaN	251.147	2.29721	0.0843649	0.00312118	0.632622	0.0269153	0.439043	3.25868	0	6
ARG76	mpk-1(ga111)	r_2024-02-25_ARG76_HT115-1004_s1_g1	Cell_7	4.92532	406.136	2.7957	0.110905	0.00267724	0.227028	0.0207178	0.118236	2.67044	0	6
ARG76	mpk-1(ga111)	r_2024-02-25_ARG76_HT115-1004_s1_g1	Cell_8	5.24945	265.73	2.60523	0.0850636	0.00168621	0.338698	0.0200266	0.21122	3.0994	0	6
ARG76	mpk-1(ga111)	r_2024-02-25_ARG76_HT115-1004_s1_g1	Cell_9	5.20541	341.362	2.70686	0.0500795	0.00249885	0.327065	0.0216669	0.279178	2.70547	0	6
ARG76	mpk-1(ga111)	r_2024-02-25_ARG76_HT115-1004_s2_g1	Cell_10	5.1307	407.672	2.35374	0.189535	0.00441343	0.721822	0.0209301	0.165746	NaN	0	6
ARG76	mpk-1(ga111)	r_2024-02-25_ARG76_HT115-1004_s2_g1	Cell_1	NaN	367.971	2.23032	0.0574591	0.0043033	0.36487	0.013165	0.183542	2.97816	0	6
ARG76	mpk-1(ga111)	r_2024-02-25_ARG76_HT115-1004_s2_g1	Cell_2	NaN	230.219	2.09241	0.0757214	0.00296455	0.453526	0.0139302	0.418869	3.28174	0	6
ARG76	mpk-1(ga111)	r_2024-02-25_ARG76_HT115-1004_s2_g1	Cell_3	5.14192	364.865	2.80613	0.0805356	0.00141014	0.184771	0.011817	0.107614	2.19058	0	6
ARG76	mpk-1(ga111)	r_2024-02-25_ARG76_HT115-1004_s2_g1	Cell_4	4.72324	379.103	2.58001	0.0421078	0.00145092	0.359421	0.0169432	0.265991	2.72425	0	6
ARG76	mpk-1(ga111)	r_2024-02-25_ARG76_HT115-1004_s2_g1	Cell_5	5.59347	372.918	2.5925	0.0478346	0.00204381	0.341235	0.0137474	0.265499	2.74889	0	6
ARG76	mpk-1(ga111)	r_2024-02-25_ARG76_HT115-1004_s2_g1	Cell_6	5.20505	586.88	2.22527	0.117016	0.00378491	0.337911	0.021266	0.203412	3.03238	2	6
ARG76	mpk-1(ga111)	r_2024-02-25_ARG76_HT115-1004_s2_g1	Cell_7	5.07735	494.057	2.41386	0.0850885	0.00244787	0.452304	0.0164417	0.107891	2.8051	1	6
ARG76	mpk-1(ga111)	r_2024-02-25_ARG76_HT115-1004_s2_g1	Cell_8	5.18612	539.611	2.46507	0.207714	0.0046334	0.366988	0.0136742	0.168905	2.78816	1	6
ARG76	mpk-1(ga111)	r_2024-02-25_ARG76_HT115-1004_s2_g1	Cell_9	4.18698	405.912	2.34388	0.148391	0.00285467	0.264128	0.0121451	0.136255	2.49735	0	6
ARG76	mpk-1(ga111)	r_2024-02-25_ARG76_HT115-1004_s3_g1	Cell_10	4.4519	480.854	2.59642	0.0833204	0.00241053	0.26509	0.0123186	0.213087	2.29693	1	6
ARG76	mpk-1(ga111)	r_2024-02-25_ARG76_HT115-1004_s3_g1	Cell_11	4.5495	400.657	2.86174	0.0563715	0.0020565	0.369291	0.00785935	0.109101	1.8334	0	6
ARG76	mpk-1(ga111)	r_2024-02-25_ARG76_HT115-1004_s3_g1	Cell_12	NaN	357.76	2.50601	0.0729228	0.00408299	0.614714	0.0195038	0.17559	2.81476	0	6
ARG76	mpk-1(ga111)	r_2024-02-25_ARG76_HT115-1004_s3_g1	Cell_13	NaN	557.699	2.59037	0.194127	0.00333904	0.583049	0.0166033	0.122103	NaN	2	6
ARG76	mpk-1(ga111)	r_2024-02-25_ARG76_HT115-1004_s3_g1	Cell_14	4.8418	508.958	2.62898	0.121843	0.00329953	0.270658	0.0205901	0.14321	2.79787	1	6
ARG76	mpk-1(ga111)	r_2024-02-25_ARG76_HT115-1004_s3_g1	Cell_15	4.97585	341.254	2.62538	0.0869601	0.00290756	0.266572	0.0150878	0.188525	NaN	0	6
ARG76	mpk-1(ga111)	r_2024-02-25_ARG76_HT115-1004_s3_g1	Cell_16	4.80764	420.063	2.41165	0.104795	0.00470611	0.233658	0.021715	0.170771	NaN	0	6
ARG76	mpk-1(ga111)	r_2024-02-25_ARG76_HT115-1004_s3_g1	Cell_17	4.94146	382.926	2.28998	0.0951828	0.00292731	0.400476	0.0173809	0.21228	NaN	0	6
ARG76	mpk-1(ga111)	r_2024-02-25_ARG76_HT115-1004_s3_g1	Cell_1	NaN	242.565	2.83022	0.0800948	0.00236669	0.347536	0.0138746	0.146373	2.23985	0	6
ARG76	mpk-1(ga111)	r_2024-02-25_ARG76_HT115-1004_s3_g1	Cell_2	4.75889	429.106	2.83845	0.0451737	0.00141788	0.309195	0.00984029	0.082642	1.88673	0	6
ARG76	mpk-1(ga111)	r_2024-02-25_ARG76_HT115-1004_s3_g1	Cell_3	4.21219	270.041	2.82173	0.103255	0.0029754	0.416475	0.0150995	0.107898	2.16134	0	6
ARG76	mpk-1(ga111)	r_2024-02-25_ARG76_HT115-1004_s3_g1	Cell_4	4.73616	255.428	2.71469	0.0553348	0.00154916	0.234524	0.0104496	0.133666	2.42005	0	6
ARG76	mpk-1(ga111)	r_2024-02-25_ARG76_HT115-1004_s3_g1	Cell_5	5.14913	276.222	2.69887	0.0648395	0.00202499	0.278355	0.00685296	0.103098	1.83385	0	6
ARG76	mpk-1(ga111)	r_2024-02-25_ARG76_HT115-1004_s3_g1	Cell_6	4.83756	259.07	2.5282	0.0847375	0.00315641	0.359155	0.0118322	0.219867	2.33943	0	6
ARG76	mpk-1(ga111)	r_2024-02-25_ARG76_HT115-1004_s3_g1	Cell_7	4.42841	483.962	2.92858	0.0441827	0.0017668	0.310222	0.0132109	0.147078	1.98504	1	6
ARG76	mpk-1(ga111)	r_2024-02-25_ARG76_HT115-1004_s3_g1	Cell_8	4.11545	475.536	2.63737	0.0610211	0.00183091	0.321581	0.0113392	0.135304	NaN	1	6
ARG76	mpk-1(ga111)	r_2024-02-25_ARG76_HT115-1004_s3_g1	Cell_9	4.38299	409.543	2.59157	0.0681592	0.00181847	0.272197	0.0111815	0.121016	2.2751	0	6
ARG76	mpk-1(ga111)	r_2024-02-25_ARG76_HT115-1005_s1_g1	Cell_10	4.68361	326.008	2.90743	0.035988	0.00289562	0.307989	0.0179484	0.182044	2.40821	0	6
ARG76	mpk-1(ga111)	r_2024-02-25_ARG76_HT115-1005_s1_g1	Cell_11	NaN	186.366	2.78613	0.160113	0.00607566	0.372703	0.0211546	0.16405	2.77257	-1	6
ARG76	mpk-1(ga111)	r_2024-02-25_ARG76_HT115-1005_s1_g1	Cell_12	NaN	291.403	3.15178	0.084865	0.00245596	0.539308	0.0156085	0.126812	2.37343	0	6
ARG76	mpk-1(ga111)	r_2024-02-25_ARG76_HT115-1005_s1_g1	Cell_13	NaN	168.327	2.46354	0.0623541	0.00170444	0.548583	0.0227587	0.183113	NaN	-2	6
ARG76	mpk-1(ga111)	r_2024-02-25_ARG76_HT115-1005_s1_g1	Cell_14	4.76268	212.754	2.71787	0.135878	0.00272757	0.257565	0.0250093	0.0992481	2.91785	0	6
ARG76	mpk-1(ga111)	r_2024-02-25_ARG76_HT115-1005_s1_g1	Cell_15	5.52301	237.116	2.61521	0.117497	0.00499848	0.424316	0.020609	0.131289	2.98209	0	6
ARG76	mpk-1(ga111)	r_2024-02-25_ARG76_HT115-1005_s1_g1	Cell_16	NaN	214.798	2.7855	0.093365	0.00383657	0.247015	0.0222487	0.211608	2.82251	0	6
ARG76	mpk-1(ga111)	r_2024-02-25_ARG76_HT115-1005_s1_g1	Cell_17	5.14686	236.271	2.53237	0.0542085	0.00256099	0.422556	0.0146837	0.272831	2.82615	0	6
ARG76	mpk-1(ga111)	r_2024-02-25_ARG76_HT115-1005_s1_g1	Cell_18	4.77896	292.515	2.20074	0.0775922	0.00229687	0.309484	0.0138982	0.264488	2.85724	0	6
ARG76	mpk-1(ga111)	r_2024-02-25_ARG76_HT115-1005_s1_g1	Cell_19	4.5472	553.33	2.62104	0.18802	0.00374162	0.473697	0.0230961	0.137475	2.65148	2	6
ARG76	mpk-1(ga111)	r_2024-02-25_ARG76_HT115-1005_s1_g1	Cell_1	NaN	209.206	2.86802	0.0410781	0.00114836	0.308008	0.0189462	0.0886649	2.49635	0	6
ARG76	mpk-1(ga111)	r_2024-02-25_ARG76_HT115-1005_s1_g1	Cell_20	4.89533	499.221	3.39457	0.0725358	0.00282736	0.455101	0.0253845	0.169287	2.52127	1	6
ARG76	mpk-1(ga111)	r_2024-02-25_ARG76_HT115-1005_s1_g1	Cell_2	5.19977	257.935	2.88581	0.0826101	0.00181043	0.489573	0.0168028	0.135651	2.47049	0	6
ARG76	mpk-1(ga111)	r_2024-02-25_ARG76_HT115-1005_s1_g1	Cell_3	5.52251	218.375	2.6562	0.074378	0.00344463	0.306083	0.0200289	0.233671	2.75332	0	6
ARG76	mpk-1(ga111)	r_2024-02-25_ARG76_HT115-1005_s1_g1	Cell_4	4.95822	124.147	2.88163	NaN	0.00158974	0.386221	0.0172056	0.160739	2.51595	-3	6
ARG76	mpk-1(ga111)	r_2024-02-25_ARG76_HT115-1005_s1_g1	Cell_5	NaN	232.179	2.89788	0.0934904	0.00249845	0.463228	0.0217846	0.0807545	2.86533	0	6
ARG76	mpk-1(ga111)	r_2024-02-25_ARG76_HT115-1005_s1_g1	Cell_6	5.18469	242.907	2.55195	0.15079	0.00316631	0.359778	0.0156593	0.199721	2.68747	0	6
ARG76	mpk-1(ga111)	r_2024-02-25_ARG76_HT115-1005_s1_g1	Cell_7	4.58941	216.939	2.87322	0.0947206	0.00183849	0.293676	0.0213505	0.174168	2.71059	0	6
ARG76	mpk-1(ga111)	r_2024-02-25_ARG76_HT115-1005_s1_g1	Cell_8	4.77607	280.897	2.96134	0.0665034	0.00213157	0.541658	0.0194133	0.219379	2.46573	0	6
ARG76	mpk-1(ga111)	r_2024-02-25_ARG76_HT115-1005_s1_g1	Cell_9	NaN	243.847	2.79883	0.042867	0.00190129	0.295731	0.017361	0.164823	2.29878	0	6
ARG76	mpk-1(ga111)	r_2024-02-25_ARG76_HT115-1005_s2_g1	Cell_10	3.85518	270.066	2.79656	0.119741	0.00239316	0.282303	0.0162448	0.173519	2.5864	0	6
ARG76	mpk-1(ga111)	r_2024-02-25_ARG76_HT115-1005_s2_g1	Cell_11	4.62157	227.287	2.88316	0.0806302	0.0027979	0.274681	0.0146767	0.197771	2.224	0	6
ARG76	mpk-1(ga111)	r_2024-02-25_ARG76_HT115-1005_s2_g1	Cell_1	5.0298	352.401	2.31764	0.0522509	0.00226033	0.5921	0.0207346	0.200316	NaN	0	6
ARG76	mpk-1(ga111)	r_2024-02-25_ARG76_HT115-1005_s2_g1	Cell_2	5.00949	279.129	2.36175	0.0662459	0.0019747	0.43206	0.0204892	0.194935	2.86538	0	6
ARG76	mpk-1(ga111)	r_2024-02-25_ARG76_HT115-1005_s2_g1	Cell_3	4.95528	260.977	2.6641	0.0816345	0.00236415	0.335064	0.0149236	0.110021	NaN	0	6
ARG76	mpk-1(ga111)	r_2024-02-25_ARG76_HT115-1005_s2_g1	Cell_4	4.89442	290.71	2.62669	0.0611418	0.00253722	0.324423	0.015405	0.114621	2.37281	0	6
ARG76	mpk-1(ga111)	r_2024-02-25_ARG76_HT115-1005_s2_g1	Cell_5	NaN	224.799	2.55669	0.0818897	0.00152557	0.474258	0.0231285	0.0927584	2.97643	0	6
ARG76	mpk-1(ga111)	r_2024-02-25_ARG76_HT115-1005_s2_g1	Cell_6	5.5964	228.002	2.45725	0.0862374	0.00263817	0.306188	0.024787	0.14125	3.41313	0	6
ARG76	mpk-1(ga111)	r_2024-02-25_ARG76_HT115-1005_s2_g1	Cell_7	4.19957	297.477	2.66275	0.0403779	0.00221987	0.266958	0.00892234	0.146871	NaN	0	6
ARG76	mpk-1(ga111)	r_2024-02-25_ARG76_HT115-1005_s2_g1	Cell_8	5.21267	218.838	2.86473	0.0973485	0.0023101	0.306798	0.018056	0.182725	2.56145	0	6
ARG76	mpk-1(ga111)	r_2024-02-25_ARG76_HT115-1005_s2_g1	Cell_9	4.48167	210.603	2.50931	0.0626083	0.00214575	0.272662	0.0136324	0.222335	2.66182	0	6
ARG76	mpk-1(ga111)	r_2024-02-25_ARG76_HT115-1005_s3_g1	Cell_10	5.0158	260.958	2.27899	0.141098	0.00344459	0.345905	0.0122505	0.186541	2.73868	0	6
ARG76	mpk-1(ga111)	r_2024-02-25_ARG76_HT115-1005_s3_g1	Cell_11	4.71164	224.329	2.30423	0.114746	0.00365641	0.381394	0.0170671	0.278314	NaN	0	6
ARG76	mpk-1(ga111)	r_2024-02-25_ARG76_HT115-1005_s3_g1	Cell_1	NaN	223.536	2.69609	0.0918819	0.00255859	0.415193	0.0170077	0.134913	2.61396	0	6
ARG76	mpk-1(ga111)	r_2024-02-25_ARG76_HT115-1005_s3_g1	Cell_2	5.14087	331.247	2.69738	0.0691173	0.00144839	0.412994	0.0258889	0.171792	2.84004	0	6
ARG76	mpk-1(ga111)	r_2024-02-25_ARG76_HT115-1005_s3_g1	Cell_3	5.25234	167.425	2.54892	0.109403	0.00450868	0.271879	0.0230101	0.173632	3.32337	-2	6
ARG76	mpk-1(ga111)	r_2024-02-25_ARG76_HT115-1005_s3_g1	Cell_4	4.56886	306.518	2.8363	0.0841565	0.00294963	0.435793	0.0182094	0.25849	2.55045	0	6
ARG76	mpk-1(ga111)	r_2024-02-25_ARG76_HT115-1005_s3_g1	Cell_5	4.69949	376.866	2.88902	0.140159	0.00316166	0.43681	0.0203478	0.0758329	2.59176	0	6
ARG76	mpk-1(ga111)	r_2024-02-25_ARG76_HT115-1005_s3_g1	Cell_6	4.53447	364.008	2.59109	0.0837982	0.00361016	0.280908	0.0215231	0.225704	NaN	0	6
ARG76	mpk-1(ga111)	r_2024-02-25_ARG76_HT115-1005_s3_g1	Cell_7	NaN	311.515	2.54729	0.0836085	0.00182939	0.400435	0.0264113	0.191463	3.14484	0	6
ARG76	mpk-1(ga111)	r_2024-02-25_ARG76_HT115-1005_s3_g1	Cell_8	4.42365	232.871	2.36334	0.0943626	0.00307471	0.470769	0.0176879	0.15246	2.79923	0	6
ARG76	mpk-1(ga111)	r_2024-02-25_ARG76_HT115-1005_s3_g1	Cell_9	4.91251	224.917	2.33064	0.0995576	0.00276785	0.571688	0.0206846	0.152799	3.13888	0	6
ARG84	let-60(ga89)	r_2024-02-21_ARG84_HT115-1001_s1_g1	Cell_10	4.64759	306.167	2.75649	0.0549398	0.00201558	0.413466	0.0176284	0.184284	2.6949	0	7
ARG84	let-60(ga89)	r_2024-02-21_ARG84_HT115-1001_s1_g1	Cell_11	4.20308	350.84	2.98717	0.0449041	0.00123466	0.345163	0.0192347	0.154516	2.37299	0	7
ARG84	let-60(ga89)	r_2024-02-21_ARG84_HT115-1001_s1_g1	Cell_12	NaN	177.608	2.54385	0.0912975	0.00238196	0.299145	0.017598	0.294283	2.98752	-1	7
ARG84	let-60(ga89)	r_2024-02-21_ARG84_HT115-1001_s1_g1	Cell_13	NaN	260.406	2.88311	0.0885102	0.00234215	0.480518	0.0113878	0.430825	2.57729	0	7
ARG84	let-60(ga89)	r_2024-02-21_ARG84_HT115-1001_s1_g1	Cell_14	4.59526	752.191	2.82546	0.0485019	0.00191421	0.365504	0.0139206	0.156076	2.34231	3	7
ARG84	let-60(ga89)	r_2024-02-21_ARG84_HT115-1001_s1_g1	Cell_15	4.55895	367.617	2.87065	0.0429555	0.00272365	0.300958	0.0183747	0.0941534	2.55564	0	7
ARG84	let-60(ga89)	r_2024-02-21_ARG84_HT115-1001_s1_g1	Cell_16	4.66687	424.431	2.7401	0.05395	0.00173349	0.292151	0.0132184	0.136433	2.44004	0	7
ARG84	let-60(ga89)	r_2024-02-21_ARG84_HT115-1001_s1_g1	Cell_17	4.94397	707.956	2.78214	0.0345331	0.00217185	0.279324	0.0155447	0.13633	NaN	2	7
ARG84	let-60(ga89)	r_2024-02-21_ARG84_HT115-1001_s1_g1	Cell_1	4.84729	444.314	2.88686	0.0506853	0.0019001	0.212107	NaN	NaN	NaN	0	7
ARG84	let-60(ga89)	r_2024-02-21_ARG84_HT115-1001_s1_g1	Cell_2	4.59047	562.081	2.76832	0.0336911	0.00164587	0.272703	0.0118744	0.081552	2.1892	2	7
ARG84	let-60(ga89)	r_2024-02-21_ARG84_HT115-1001_s1_g1	Cell_3	4.071	481.105	2.78811	0.0394884	0.00103178	0.233262	0.0132527	0.212286	2.40874	1	7
ARG84	let-60(ga89)	r_2024-02-21_ARG84_HT115-1001_s1_g1	Cell_4	4.20295	569.959	2.52535	0.0551475	0.00226489	0.367617	NaN	NaN	NaN	2	7
ARG84	let-60(ga89)	r_2024-02-21_ARG84_HT115-1001_s1_g1	Cell_5	5.18749	260.155	3.09972	0.0753826	0.0024878	0.288828	0.0137555	0.0960163	2.2143	0	7
ARG84	let-60(ga89)	r_2024-02-21_ARG84_HT115-1001_s1_g1	Cell_6	4.08995	296.574	2.80754	0.0630845	0.00150431	0.452908	0.0127838	0.328375	2.6792	0	7
ARG84	let-60(ga89)	r_2024-02-21_ARG84_HT115-1001_s1_g1	Cell_7	4.67002	576.138	2.85027	0.0987237	0.00257596	0.24393	0.0116279	0.237818	2.28239	2	7
ARG84	let-60(ga89)	r_2024-02-21_ARG84_HT115-1001_s1_g1	Cell_8	4.48149	323.392	2.85245	0.0446104	0.00159509	0.436475	0.0176374	0.166771	2.63079	0	7
ARG84	let-60(ga89)	r_2024-02-21_ARG84_HT115-1001_s1_g1	Cell_9	4.92137	286.711	2.84023	0.0602931	0.00201382	0.499864	0.0139147	0.249936	2.57797	0	7
ARG84	let-60(ga89)	r_2024-02-21_ARG84_HT115-1001_s2_g1	Cell_10	4.25104	348.807	2.79249	0.0558232	0.00263389	0.490343	0.0186199	0.387749	2.98284	0	7
ARG84	let-60(ga89)	r_2024-02-21_ARG84_HT115-1001_s2_g1	Cell_11	NaN	301.25	2.71229	0.0921014	0.0021146	0.422667	0.0170156	0.267384	2.40559	0	7
ARG84	let-60(ga89)	r_2024-02-21_ARG84_HT115-1001_s2_g1	Cell_1	4.39562	274.991	2.81973	0.0547995	0.00222973	0.25569	0.0166914	0.193099	2.45518	0	7
ARG84	let-60(ga89)	r_2024-02-21_ARG84_HT115-1001_s2_g1	Cell_2	4.94409	304.348	2.78752	0.045012	0.00275535	0.455143	0.0187311	0.128559	2.53274	0	7
ARG84	let-60(ga89)	r_2024-02-21_ARG84_HT115-1001_s2_g1	Cell_3	5.15948	267.629	2.85912	0.0296768	0.00131152	0.312794	0.0194538	0.168641	2.34052	0	7
ARG84	let-60(ga89)	r_2024-02-21_ARG84_HT115-1001_s2_g1	Cell_4	5.03641	323.231	2.88348	0.0636765	0.00250386	0.268444	0.0205888	0.172193	2.83736	0	7
ARG84	let-60(ga89)	r_2024-02-21_ARG84_HT115-1001_s2_g1	Cell_5	NaN	261.733	2.7919	0.0926692	0.00197235	0.298592	0.0232488	0.149059	2.83759	0	7
ARG84	let-60(ga89)	r_2024-02-21_ARG84_HT115-1001_s2_g1	Cell_6	4.41149	317.251	3.08351	0.154495	0.00279577	0.377571	0.0184924	0.257593	2.51516	0	7
ARG84	let-60(ga89)	r_2024-02-21_ARG84_HT115-1001_s2_g1	Cell_7	4.64942	431.831	2.49727	0.0671667	0.00183444	0.437532	NaN	NaN	NaN	0	7
ARG84	let-60(ga89)	r_2024-02-21_ARG84_HT115-1001_s2_g1	Cell_8	NaN	330.032	2.63875	0.11257	0.00308898	0.505047	0.0201197	0.0966316	2.73596	0	7
ARG84	let-60(ga89)	r_2024-02-21_ARG84_HT115-1001_s2_g1	Cell_9	NaN	298.219	2.83884	0.14651	0.00327125	0.398687	0.0194094	0.146437	2.44053	0	7
ARG84	let-60(ga89)	r_2024-02-21_ARG84_HT115-1001_s3_g1	Cell_10	4.73588	243.572	2.53475	0.0447569	0.00197636	0.321609	0.0191397	0.105007	3.08728	0	7
ARG84	let-60(ga89)	r_2024-02-21_ARG84_HT115-1001_s3_g1	Cell_11	4.91339	360.442	2.70718	0.0750127	0.0028663	0.298171	0.0191057	0.144872	NaN	0	7
ARG84	let-60(ga89)	r_2024-02-21_ARG84_HT115-1001_s3_g1	Cell_12	4.37141	316.471	2.82561	0.0472495	0.00161486	0.404662	0.0188058	0.203725	2.48514	0	7
ARG84	let-60(ga89)	r_2024-02-21_ARG84_HT115-1001_s3_g1	Cell_13	4.51676	266.085	2.80397	0.0694575	0.00248107	0.286634	0.01775	0.157474	2.59016	0	7
ARG84	let-60(ga89)	r_2024-02-21_ARG84_HT115-1001_s3_g1	Cell_14	4.18395	428.73	3.02096	0.0335494	0.00229918	0.287911	0.0146866	0.212172	NaN	0	7
ARG84	let-60(ga89)	r_2024-02-21_ARG84_HT115-1001_s3_g1	Cell_15	4.86693	221.003	2.54495	0.0597764	0.00182032	0.220135	NaN	NaN	NaN	0	7
ARG84	let-60(ga89)	r_2024-02-21_ARG84_HT115-1001_s3_g1	Cell_16	4.78977	363.726	2.87969	0.0733453	0.00220513	0.215981	0.0173905	0.132762	2.55903	0	7
ARG84	let-60(ga89)	r_2024-02-21_ARG84_HT115-1001_s3_g1	Cell_17	3.84984	214.674	3.01183	0.0277768	0.00071734	0.313452	0.00649012	0.202807	1.70882	0	7
ARG84	let-60(ga89)	r_2024-02-21_ARG84_HT115-1001_s3_g1	Cell_18	4.27365	293.141	2.8658	0.0541297	0.0029579	0.349134	0.0103728	0.138553	2.17514	0	7
ARG84	let-60(ga89)	r_2024-02-21_ARG84_HT115-1001_s3_g1	Cell_1	NaN	362.497	2.57323	0.090397	0.00323659	0.303338	0.0129193	0.258044	2.7968	0	7
ARG84	let-60(ga89)	r_2024-02-21_ARG84_HT115-1001_s3_g1	Cell_2	4.82383	301.678	2.7039	0.077844	0.00281102	0.297227	0.0211898	0.14848	2.72417	0	7
ARG84	let-60(ga89)	r_2024-02-21_ARG84_HT115-1001_s3_g1	Cell_3	4.57524	405.622	2.88076	0.07105	0.00173264	0.40027	0.0199816	0.0860775	3.0564	0	7
ARG84	let-60(ga89)	r_2024-02-21_ARG84_HT115-1001_s3_g1	Cell_4	NaN	318.915	2.65642	0.0372575	0.00154735	0.303761	0.0168636	0.189584	2.65887	0	7
ARG84	let-60(ga89)	r_2024-02-21_ARG84_HT115-1001_s3_g1	Cell_5	5.22525	298.193	2.75427	0.107004	0.00240349	0.36321	0.0175062	0.175789	2.72099	0	7
ARG84	let-60(ga89)	r_2024-02-21_ARG84_HT115-1001_s3_g1	Cell_6	NaN	263.18	2.83474	0.0820783	0.0032347	0.397805	0.0162903	0.214843	2.60592	0	7
ARG84	let-60(ga89)	r_2024-02-21_ARG84_HT115-1001_s3_g1	Cell_7	4.6966	261.616	2.47408	0.0703083	0.00201217	0.405958	0.0214358	0.192109	NaN	0	7
ARG84	let-60(ga89)	r_2024-02-21_ARG84_HT115-1001_s3_g1	Cell_8	4.34647	301.73	2.5457	0.0397881	0.00116857	0.402906	0.010696	0.172023	2.30588	0	7
ARG84	let-60(ga89)	r_2024-02-21_ARG84_HT115-1001_s3_g1	Cell_9	4.21281	292.29	2.68191	0.101524	0.00192647	0.376111	0.016022	0.200647	2.55978	0	7
ARG84	let-60(ga89)	r_2024-02-21_ARG84_HT115-1002_s1_g1	Cell_10	4.81275	218.613	3.05393	0.130639	0.00337124	0.327951	0.0164871	0.3037	2.17526	0	7
ARG84	let-60(ga89)	r_2024-02-21_ARG84_HT115-1002_s1_g1	Cell_11	5.211	273.009	2.8778	0.0931377	0.00330352	0.49115	0.018493	0.197082	2.71676	0	7
ARG84	let-60(ga89)	r_2024-02-21_ARG84_HT115-1002_s1_g1	Cell_12	4.70391	309.957	3.36292	0.0664904	0.00192606	0.271562	0.0150811	0.239059	2.21803	0	7
ARG84	let-60(ga89)	r_2024-02-21_ARG84_HT115-1002_s1_g1	Cell_13	4.65879	263.536	3.05476	0.0715061	0.00221194	0.353442	0.015339	0.102966	2.19097	0	7
ARG84	let-60(ga89)	r_2024-02-21_ARG84_HT115-1002_s1_g1	Cell_14	5.22554	499.579	2.89976	0.0704239	0.00262472	0.249254	0.0187765	0.11324	NaN	1	7
ARG84	let-60(ga89)	r_2024-02-21_ARG84_HT115-1002_s1_g1	Cell_15	NaN	216.526	3.32257	0.0426973	0.00166253	0.302763	0.0199328	0.17243	2.16844	0	7
ARG84	let-60(ga89)	r_2024-02-21_ARG84_HT115-1002_s1_g1	Cell_16	4.57637	309.019	3.00281	0.0614111	0.00148042	0.322406	0.0188355	0.164282	2.49913	0	7
ARG84	let-60(ga89)	r_2024-02-21_ARG84_HT115-1002_s1_g1	Cell_17	4.69083	250.186	2.83723	0.0557854	0.00130406	0.165172	0.0148613	0.159215	NaN	0	7
ARG84	let-60(ga89)	r_2024-02-21_ARG84_HT115-1002_s1_g1	Cell_18	4.56026	331.114	2.59605	0.0434534	0.00221732	0.421962	0.0163148	0.0810351	NaN	0	7
ARG84	let-60(ga89)	r_2024-02-21_ARG84_HT115-1002_s1_g1	Cell_19	NaN	304.59	2.84432	0.0600513	0.00233047	0.288721	0.013158	0.125519	NaN	0	7
ARG84	let-60(ga89)	r_2024-02-21_ARG84_HT115-1002_s1_g1	Cell_1	5.14129	328.512	2.78113	0.104491	0.00294622	0.478954	0.0231484	0.0692487	2.98391	0	7
ARG84	let-60(ga89)	r_2024-02-21_ARG84_HT115-1002_s1_g1	Cell_2	4.7674	352.994	2.98585	0.0863718	0.00362656	0.394247	0.0205652	0.096658	2.82225	0	7
ARG84	let-60(ga89)	r_2024-02-21_ARG84_HT115-1002_s1_g1	Cell_3	5.01605	269.918	2.78218	0.149813	0.0046493	0.412018	0.0149175	0.362171	2.50105	0	7
ARG84	let-60(ga89)	r_2024-02-21_ARG84_HT115-1002_s1_g1	Cell_4	NaN	304.464	2.9177	0.140625	0.00265208	0.342279	0.0227069	0.189261	NaN	0	7
ARG84	let-60(ga89)	r_2024-02-21_ARG84_HT115-1002_s1_g1	Cell_5	4.36655	218.463	2.51888	0.0638364	0.00421467	0.266039	0.0187494	0.315309	3.06901	0	7
ARG84	let-60(ga89)	r_2024-02-21_ARG84_HT115-1002_s1_g1	Cell_6	4.46693	287.9	2.60229	0.0429463	0.00259006	0.340673	0.0236965	0.241894	2.87745	0	7
ARG84	let-60(ga89)	r_2024-02-21_ARG84_HT115-1002_s1_g1	Cell_7	4.72834	265.303	2.96822	0.085153	0.00249303	0.419705	0.0190984	0.133715	2.86053	0	7
ARG84	let-60(ga89)	r_2024-02-21_ARG84_HT115-1002_s1_g1	Cell_8	NaN	213.447	2.9573	0.0469507	0.00102868	0.259163	0.0163123	0.134641	2.78885	0	7
ARG84	let-60(ga89)	r_2024-02-21_ARG84_HT115-1002_s1_g1	Cell_9	4.91435	347.099	2.9014	0.0878327	0.00252002	0.478922	0.0173673	0.0951464	2.37503	0	7
ARG84	let-60(ga89)	r_2024-02-21_ARG84_HT115-1002_s2_g1	Cell_1	NaN	271.522	3.16745	0.0547113	0.00219723	0.294629	0.0155501	0.264584	2.35797	0	7
ARG84	let-60(ga89)	r_2024-02-21_ARG84_HT115-1002_s2_g1	Cell_2	4.85858	224.7	2.8861	0.0446259	0.0018854	0.270432	0.0192361	0.263837	NaN	0	7
ARG84	let-60(ga89)	r_2024-02-21_ARG84_HT115-1002_s2_g1	Cell_3	4.83508	262.395	2.54177	0.0702918	0.00258909	0.34605	0.0253673	0.293135	NaN	0	7
ARG84	let-60(ga89)	r_2024-02-21_ARG84_HT115-1002_s2_g1	Cell_4	4.82327	252.9	2.88727	0.0989274	0.00258429	0.448584	NaN	NaN	NaN	0	7
ARG84	let-60(ga89)	r_2024-02-21_ARG84_HT115-1002_s2_g1	Cell_5	4.62296	228.686	2.76327	0.12641	0.00256609	0.287982	0.0162663	0.155167	2.47685	0	7
ARG84	let-60(ga89)	r_2024-02-21_ARG84_HT115-1002_s2_g1	Cell_6	NaN	222.622	2.83436	0.0690966	0.00224087	0.424776	0.0213074	0.222025	2.91434	0	7
ARG84	let-60(ga89)	r_2024-02-21_ARG84_HT115-1002_s2_g1	Cell_7	NaN	222.355	2.95732	0.0670515	0.00188594	0.32421	0.0163904	0.161685	NaN	0	7
ARG84	let-60(ga89)	r_2024-02-21_ARG84_HT115-1002_s2_g1	Cell_8	NaN	317.698	3.15053	0.0614233	0.00194341	0.185077	0.0207942	0.181203	2.3483	0	7
ARG84	let-60(ga89)	r_2024-02-21_ARG84_HT115-1002_s2_g1	Cell_9	4.90901	283.758	2.8051	0.0803967	0.00208439	0.490739	0.0261254	0.26274	NaN	0	7
ARG84	let-60(ga89)	r_2024-02-21_ARG84_HT115-1002_s3_g1	Cell_10	5.10151	249.527	2.61768	0.0764771	0.00323539	0.404513	0.01251	0.277581	2.7285	0	7
ARG84	let-60(ga89)	r_2024-02-21_ARG84_HT115-1002_s3_g1	Cell_11	4.93924	245.763	2.84608	0.0528987	0.00149829	0.307992	0.0160255	0.254002	2.19057	0	7
ARG84	let-60(ga89)	r_2024-02-21_ARG84_HT115-1002_s3_g1	Cell_12	5.3747	210.461	2.59545	0.065671	0.00221022	0.499526	0.0170392	0.189906	2.7288	0	7
ARG84	let-60(ga89)	r_2024-02-21_ARG84_HT115-1002_s3_g1	Cell_1	4.72778	236.292	2.44064	0.0843749	0.00272339	0.448695	0.01694	0.379883	3.01049	0	7
ARG84	let-60(ga89)	r_2024-02-21_ARG84_HT115-1002_s3_g1	Cell_2	4.8461	381.026	2.67402	0.0634254	0.00221449	0.306177	0.0230283	0.229991	2.99367	0	7
ARG84	let-60(ga89)	r_2024-02-21_ARG84_HT115-1002_s3_g1	Cell_3	4.66634	277.314	2.69754	0.0679655	0.0021467	0.456948	0.0197513	0.119713	2.64572	0	7
ARG84	let-60(ga89)	r_2024-02-21_ARG84_HT115-1002_s3_g1	Cell_4	4.8366	411.706	2.6688	0.0649958	0.002069	0.441247	0.00588783	0.174024	2.04845	0	7
ARG84	let-60(ga89)	r_2024-02-21_ARG84_HT115-1002_s3_g1	Cell_5	5.1488	266.996	2.80004	0.0668657	0.00261097	0.365709	0.0236535	0.119563	3.04353	0	7
ARG84	let-60(ga89)	r_2024-02-21_ARG84_HT115-1002_s3_g1	Cell_6	5.04628	453.005	2.46269	0.0525674	0.00241545	0.395027	0.0183982	0.263645	2.91097	0	7
ARG84	let-60(ga89)	r_2024-02-21_ARG84_HT115-1002_s3_g1	Cell_7	5.06464	225.945	2.51842	0.058178	0.00270673	0.397948	0.0145491	0.32445	NaN	0	7
ARG84	let-60(ga89)	r_2024-02-21_ARG84_HT115-1002_s3_g1	Cell_8	5.19013	382.489	2.62539	0.1036	0.00299836	0.288152	0.0214444	0.206071	NaN	0	7
ARG84	let-60(ga89)	r_2024-02-21_ARG84_HT115-1002_s3_g1	Cell_9	4.528	343.706	2.90548	0.0873179	0.00331749	0.34319	0.0164108	0.129131	2.34884	0	7
ARG84	let-60(ga89)	r_2024-02-21_ARG84_HT115-1003_s3_g1	Cell_10	4.6783	358.889	2.65298	0.125156	0.00324664	0.454131	0.0226885	0.178163	2.83925	0	7
ARG84	let-60(ga89)	r_2024-02-21_ARG84_HT115-1003_s3_g1	Cell_1	4.14591	320.947	2.84557	0.0536097	0.00121203	0.273389	0.00862696	0.116133	2.13671	0	7
ARG84	let-60(ga89)	r_2024-02-21_ARG84_HT115-1003_s3_g1	Cell_2	4.19662	210.265	2.61688	0.101509	0.00194531	0.324573	0.0200926	0.112583	2.76787	0	7
ARG84	let-60(ga89)	r_2024-02-21_ARG84_HT115-1003_s3_g1	Cell_3	4.62854	297.373	2.67874	0.0758664	0.00222903	0.437562	0.0142752	0.241139	2.51832	0	7
ARG84	let-60(ga89)	r_2024-02-21_ARG84_HT115-1003_s3_g1	Cell_4	4.35665	310.14	2.66993	0.0599515	0.00194677	0.346244	0.0125101	0.117061	2.56162	0	7
ARG84	let-60(ga89)	r_2024-02-21_ARG84_HT115-1003_s3_g1	Cell_5	4.38985	468.472	2.83469	0.0758824	0.00167199	0.320343	0.0206772	0.161789	2.55988	0	7
ARG84	let-60(ga89)	r_2024-02-21_ARG84_HT115-1003_s3_g1	Cell_6	4.45028	388.946	2.79525	0.0642879	0.00239104	0.419137	0.0196977	0.33914	NaN	0	7
ARG84	let-60(ga89)	r_2024-02-21_ARG84_HT115-1003_s3_g1	Cell_7	5.39885	324.724	2.48517	0.091117	0.00248471	0.407402	0.0184394	0.136627	2.90897	0	7
ARG84	let-60(ga89)	r_2024-02-21_ARG84_HT115-1003_s3_g1	Cell_8	4.45027	315.047	2.40817	0.078298	0.00361598	0.459837	0.0158908	0.176624	2.8659	0	7
ARG84	let-60(ga89)	r_2024-02-21_ARG84_HT115-1003_s3_g1	Cell_9	4.02772	405.643	2.76245	0.133727	0.00392825	0.427525	0.0164026	0.140782	2.27556	0	7
ARG84	let-60(ga89)	r_2024-02-21_ARG84_HT115-1004_s1_g1	Cell_10	5.76422	386.504	2.52038	0.0984411	0.00232728	0.452524	0.0282046	0.191848	3.32784	0	7
ARG84	let-60(ga89)	r_2024-02-21_ARG84_HT115-1004_s1_g1	Cell_11	3.92198	335.992	2.36875	0.115731	0.00377765	0.528158	0.0190685	0.185304	2.79341	0	7
ARG84	let-60(ga89)	r_2024-02-21_ARG84_HT115-1004_s1_g1	Cell_1	4.62739	185.162	2.7213	0.0707389	0.0022333	0.29008	0.0154702	0.155323	2.93085	-1	7
ARG84	let-60(ga89)	r_2024-02-21_ARG84_HT115-1004_s1_g1	Cell_2	4.47406	257.932	2.86815	0.0456158	0.00117376	0.466896	0.0165597	0.30349	2.36705	0	7
ARG84	let-60(ga89)	r_2024-02-21_ARG84_HT115-1004_s1_g1	Cell_3	4.38377	291.479	2.76563	0.0789594	0.00276067	0.334907	0.0249256	0.233523	2.88171	0	7
ARG84	let-60(ga89)	r_2024-02-21_ARG84_HT115-1004_s1_g1	Cell_4	5.13273	266.525	2.69311	0.0428519	0.00153805	0.392955	0.0234941	0.138382	2.98189	0	7
ARG84	let-60(ga89)	r_2024-02-21_ARG84_HT115-1004_s1_g1	Cell_5	4.6298	261.17	2.53763	0.0912821	0.00205144	0.442875	0.0220711	0.166682	2.94963	0	7
ARG84	let-60(ga89)	r_2024-02-21_ARG84_HT115-1004_s1_g1	Cell_6	4.7784	254.159	2.59654	0.0576584	0.00145584	0.337306	0.025448	0.221063	3.06112	0	7
ARG84	let-60(ga89)	r_2024-02-21_ARG84_HT115-1004_s1_g1	Cell_7	4.56309	338.171	2.45322	0.0726436	0.00253514	0.483863	0.0233011	0.290846	2.9903	0	7
ARG84	let-60(ga89)	r_2024-02-21_ARG84_HT115-1004_s1_g1	Cell_8	4.45586	388.22	2.43438	0.0698044	0.00274543	0.330327	0.0236848	0.202459	NaN	0	7
ARG84	let-60(ga89)	r_2024-02-21_ARG84_HT115-1004_s1_g1	Cell_9	4.77778	177.239	2.28806	0.0857084	0.00282485	0.212729	0.0201515	0.3541	3.05484	-1	7
ARG84	let-60(ga89)	r_2024-02-21_ARG84_HT115-1004_s2_g1	Cell_1	4.81035	260.345	2.58651	0.0666486	0.00277297	0.203019	0.0185377	0.105034	2.83006	0	7
ARG84	let-60(ga89)	r_2024-02-21_ARG84_HT115-1004_s2_g1	Cell_2	4.68632	289.544	2.77089	0.086116	0.00132565	0.198346	0.0146575	0.0994317	2.3705	0	7
ARG84	let-60(ga89)	r_2024-02-21_ARG84_HT115-1004_s2_g1	Cell_3	4.36138	329.452	2.48452	0.0893938	0.00164142	0.389004	0.017253	0.157809	2.78632	0	7
ARG84	let-60(ga89)	r_2024-02-21_ARG84_HT115-1004_s2_g1	Cell_4	4.70711	406.79	2.64709	0.0481479	0.00162436	0.345087	0.0156591	0.0987646	2.51481	0	7
ARG84	let-60(ga89)	r_2024-02-21_ARG84_HT115-1004_s2_g1	Cell_5	4.08899	592.692	2.71375	0.0741342	0.00234324	0.313904	0.0165967	0.109436	2.28508	2	7
ARG84	let-60(ga89)	r_2024-02-21_ARG84_HT115-1004_s2_g1	Cell_6	NaN	250.056	2.56343	0.0625284	0.00197271	0.238123	0.015171	0.159242	2.62475	0	7
ARG84	let-60(ga89)	r_2024-02-21_ARG84_HT115-1004_s2_g1	Cell_7	NaN	288.52	2.82175	0.0555101	0.00265824	0.419906	0.0155051	0.160637	2.6298	0	7
ARG84	let-60(ga89)	r_2024-02-21_ARG84_HT115-1004_s2_g1	Cell_8	4.67727	360.009	2.30894	0.192109	0.00503772	0.484867	0.00597694	0.365977	2.50002	0	7
ARG84	let-60(ga89)	r_2024-02-21_ARG84_HT115-1004_s3_g1	Cell_1	4.34328	273.386	2.59469	0.111124	0.00241453	0.317783	0.0219069	0.0974736	3.05228	0	7
ARG84	let-60(ga89)	r_2024-02-21_ARG84_HT115-1004_s3_g1	Cell_2	NaN	124.267	2.74405	NaN	0.00176843	0.369268	0.017125	0.211878	2.55779	-3	7
ARG84	let-60(ga89)	r_2024-02-21_ARG84_HT115-1004_s3_g1	Cell_3	4.37543	665.996	2.49514	0.0684412	0.00240481	0.329222	0.0173113	0.140413	2.54361	2	7
ARG84	let-60(ga89)	r_2024-02-21_ARG84_HT115-1004_s3_g1	Cell_5	4.63272	639.006	2.76941	0.0656306	0.00197759	0.545836	0.0180095	0.191992	2.52276	2	7
ARG84	let-60(ga89)	r_2024-02-21_ARG84_HT115-1004_s3_g1	Cell_6	NaN	246.247	3.05028	0.0797477	0.00298038	0.326185	0.0169217	0.168344	2.45065	0	7
ARG84	let-60(ga89)	r_2024-02-21_ARG84_HT115-1004_s3_g1	Cell_7	4.44537	330.007	2.71222	0.0987047	0.00284611	0.307026	0.0125155	0.178462	2.4991	0	7
