# Supplementary material for: Non-autonomous insulin signaling delays mitotic progression in C. elegans germline stem and progenitor cells
Source: PLoS Genet. 2024 Dec 23;20(12):e1011351. doi: 10.1371/journal.pgen.1011351 (PMC11706408; doi:10.1371/journal.pgen.1011351)
Supplement: S2 Data — (XLSX) [file pgen.1011351.s010.xlsx]

## Sheet: Fig 1D
		Mitotic index (per PZ/animal)
Strain	Genotype/treatment	Median	Q1	Q3	n	p
ARG50	Control	9.00974	6.88503	10.0694	20	n/a
ARG18	daf-2(e1370)	5.97015	4.06903	6.77083	13	0.001659
ARG19	daf-18(nr2037)	8.04305	6.82357	9.83805	8	1
ARG73	glp-1(e2141)	6.94444	5.69382	10.3169	13	1
ARG101	glp-1(ar202)	8.77193	7.08406	10.8879	11	1
ARG76	mpk-1(ga111)	7.80587	5.62713	10.078	12	1
ARG84	let-60(ga89)	7.53036	6.77966	8.04598	10	0.974889
ARG75	daf-7(e1372)	6.79332	4.44637	7.69231	8	0.091921
ARG74	rsks-1(ok1255)	7.97219	6.27803	10.1911	10	1
ARG106	aak-1(tm1944); aak-2(ok524)	7.14286	6.90955	7.57095	5	1
Data were compared using a two-sided Wilcoxon rank sum test, with Bonferroni correction, with the null hypothesis that each sample has the same median as control. Adjusted p values are shown.

## Sheet: Fig 1E
		Duration of mitosis (per cell)						Duration of mitosis (per PZ/animal)
Strain	Genotype/treatment	Median	Q1	Q3	n	p		Median	Q1	Q3	n
ARG50	Control	5.31718	4.53162	6.30793	111	n/a		5.6346	4.90046	6.48201	13
ARG18	daf-2(e1370)	7.64787	5.80863	10.2798	93	8.47e-11		7.46215	6.70882	11.1951	15
ARG19	daf-18(nr2037)	5.41591	4.47382	6.93254	109	1		5.84013	5.00232	7.03552	11
ARG73	glp-1(e2141)	6.4294	5.4777	9.31027	75	3.86e-06		7.30728	6.33758	11.3676	15
ARG101	glp-1(ar202)	5.53955	4.47133	6.77531	214	1		5.80786	5.12673	7.32728	17
ARG76	mpk-1(ga111)	5.5885	4.26415	7.04877	164	1		5.91062	4.64985	6.5274	13
ARG84	let-60(ga89)	5.02797	4.34965	5.98616	121	1		5.17919	4.8809	5.78627	10
ARG75	daf-7(e1372)	7.61217	6.05274	12.4215	46	1.71e-09		10.388	7.07508	15.1529	10
ARG74	rsks-1(ok1255)	5.18292	4.36106	6.08541	153	1		5.04706	4.88784	5.85779	11
ARG106	aak-1(tm1944); aak-2(ok524)	4.50161	3.80594	6.59322	92	0.205374		4.85927	4.01498	6.89093	12
Data were compared using a two-sided Wilcoxon rank sum test, with Bonferroni correction, with the null hypothesis that each sample has the same median as control. Adjusted p values are shown.

## Sheet: Fig 2B
		Duration of mitosis (per cell)						Duration of mitosis (per PZ/animal)
Strain	Genotype/treatment	Median	Q1	Q3	n	p		Median	Q1	Q3	n
JDU19/ARG50	Control	5.25897	4.30705	6.65771	219	n/a		5.57249	4.90261	6.68621	34
ARG18	daf-2(e1370)	9.66198	6.80576	12.6118	69	5.99e-08		9.66198	7.3424	12.9898	17
ARG19	daf-18(nr2037)	5.55276	4.18006	6.92883	111	0.998467		5.92979	4.14024	6.58947	16
ARG22	daf-2(e1370) ; daf-18(nr2037)	4.45646	3.93772	5.51497	80	0.058638		4.46155	4.18096	5.12881	16
ARG46	akt-1(mg144)	5.18991	4.10632	6.26734	96	0.980849		5.26061	4.94687	5.62749	16
ARG47	daf-2(e1370); akt-1(mg144)	5.63115	4.13736	6.78535	62	0.999782		5.89694	4.99753	6.96025	13
ARG20	daf-16(mu86)	5.45574	4.21197	6.96813	113	0.999866		5.62756	4.80547	6.9212	16
ARG23	daf-16(mu86); daf-2(e1370)	5.08434	4.12168	6.79986	98	0.999963		5.07579	4.50823	5.82243	17
Data were compared using a Kruskal-Wallis with Tukey-Kramer post hoc test with the null hypothesis that all samples come from the same distribution. p values indicate comparison to control.

## Sheet: Fig 2E
		DAF-16 Nuc:Cyto Ratio (per cell)						DAF-16 Nuc:Cyto Ratio (per PZ/animal)
Strain	Genotype/treatment	Median	Q1	Q3	n	p		Median	Q1	Q3	n
ARG40	daf-16(ot971[daf-16::GFP])	1.06717	0.999784	1.12893	216	n/a		1.07223	1.03515	1.09253	24
ARG42	daf-16(ot971[daf-16::GFP]); daf-2(e1370)	1.62876	1.51121	1.76622	152	3.27e-58		1.61671	1.54632	1.6933	17
Data were compared using a two-sided Wilcoxon rank sum test with the null hypothesis that the sample median is the same as control.

## Sheet: Fig 3B-C
			DAF-2::AID::mNG distal germ line FI							Duration of mitosis (per cell)							Duration of mitosis (per PZ/animal)
Strain	Genotype/treatment	Sample # for stats	Mean	Stdev	n	p (vs 1)	p (vs 2)			Median	Q1	Q3	n	p (vs 1)	p (vs 2)		Median	Q1	Q3	n
ARG61	sun-1p::TIR ; DAF-2::AID::mNG, No Auxin	1	1	0.66	14	n/a	n/a			5.23885	4.39402	6.52262	108	n/a	n/a		5.38502	4.77899	5.93112	14
ARG61	sun-1p::TIR ; DAF-2::AID::mNG + 1mM Auxin	2	0.04	0.09	15	0.0017	n/a			4.32156	3.8494	4.88685	129	1.29e-07	n/a		4.43977	4.09544	4.56932	14
ARG70	eft-3p::TIR ; DAF-2::AID::mNG, No Auxin	3	2.04	0.73	15	0.0651	2.43e-08			6.99991	5.77249	9.36106	53	8.04e-06	9.56e-10		8.60575	6.9378	10.0762	13
Data were compared using a Kruskal-Wallis with Tukey-Kramer post hoc test with the null hypothesis that all samples come from the same distribution.

## Sheet: Fig 3D
		Duration of mitosis (per cell)						Duration of mitosis (per PZ/animal)
Strain	Genotype/treatment	Median	Q1	Q3	n	p		Median	Q1	Q3	n
ARG87	lim-7p::TIR1 ; DAF-2::AID::mNG + No Auxin	5.19943	4.46105	6.25054	66	n/a		5.70731	5.06467	7.3302	9
ARG87	lim-7p::TIR1 ; DAF-2::AID::mNG + 1mM Auxin	7.18552	5.64029	10.1967	114	8.52649e-08		7.99249	7.26507	11.7238	17
ARG89	rgef-1p::TIR1 ; DAF-2::AID::mNG + No Auxin	5.06067	4.16695	6.02312	72	n/a		5.07564	4.67989	6.01662	9
ARG89	rgef-1p::TIR1 ; DAF-2::AID::mNG + 1mM Auxin	4.42638	3.69756	5.51132	127	0.979593		4.46716	4.19346	5.22302	12
ARG113	myo-3p::TIR1 ; DAF-2::AID::mNG + No Auxin	6.5258	5.05793	7.8963	59	n/a		6.54362	5.56515	7.10025	9
ARG113	myo-3p::TIR1 ; DAF-2::AID::mNG + 1mM Auxin	5.67528	4.60196	7.57989	54	0.869436		6.18637	4.35625	7.54069	9
ARG88	ges-1p::TIR1 ; DAF-2::AID::mNG + No Auxin	4.88323	4.09214	5.94011	81	n/a		5.11313	4.42581	5.81365	10
ARG88	ges-1p::TIR1 ; DAF-2::AID::mNG + 1mM Auxin	7.17797	5.3151	9.96757	55	2.05592e-09		9.49465	6.45773	12.726	14
ARG115	dpy-7p::TIR1 ; DAF-2::AID::mNG + No Auxin	5.67528	4.60196	7.57989	54	n/a		6.18637	4.35625	7.54069	9
ARG115	dpy-7p::TIR1 ; DAF-2::AID::mNG + 1mM Auxin	4.8967	4.0096	6.02888	132	0.992364		5.57576	4.76272	6.10327	18
Data were compared by pair-wise one-sided Wilcoxon rank sum tests with the alternative hypothesis that the sample median was greater than control.

## Sheet: Fig 3E
		Duration of mitosis (per cell)						Duration of mitosis (per PZ/animal)
Strain	Genotype/treatment	Median	Q1	Q3	n	p		Median	Q1	Q3	n
ARG90	sun-1p::TIR ; DAF-16::GFP::AID + L4440(RNAi) + No Auxin	4.72732	3.89451	5.97802	60	n/a		5.4684	4.50085	5.67359	8
ARG90	sun-1p::TIR ; DAF-16::GFP::AID + daf-2(RNAi) + No Auxin	5.9238	4.81066	8.05897	124	1.15e-05		6.3675	5.43567	8.45016	19
ARG90	sun-1p::TIR ; DAF-16::GFP::AID + L4440(RNAi) + 1mM Auxin	4.19492	3.3343	5.03499	43	n/a		3.95742	3.87443	4.75456	5
ARG90	sun-1p::TIR ; DAF-16::GFP::AID + daf-2(RNAi) + 1mM Auxin	6.11618	4.91624	7.62061	128	2.89e-11		6.60892	5.77816	7.81543	19
ARG79	eft-3p::TIR ; DAF-16::GFP::AID + L4440(RNAi) + No Auxin	4.61213	4.01733	5.7255	90	n/a		5.02781	4.35747	5.81853	11
ARG79	eft-3p::TIR ; DAF-16::GFP::AID + daf-2(RNAi) + No Auxin	6.2496	5.0246	7.54151	120	3.34e-11		6.28517	5.63808	8.27909	18
ARG79	eft-3p::TIR ; DAF-16::GFP::AID + L4440(RNAi)+ 1mM Auxin	4.71264	4.09043	5.85222	95	n/a		4.96426	4.43166	5.48081	11
ARG79	eft-3p::TIR ; DAF-16::GFP::AID + daf-2(RNAi) + 1mM Auxin	4.86859	4.01678	5.99939	206	0.551304		5.25308	4.5121	6.14909	23
Data were compared by pair-wise one-sided Wilcoxon rank sum tests with the alternative hypothesis that the sample median was greater than control.

## Sheet: Fig 3G
			DAF-16::GFP::AID distal germ line FI
Strain	Genotype/treatment	Sample # for stats	Mean	Stdev	n	p (vs 1)
ARG167	ges-1p::TIR ; DAF-16::GFP::AID + daf-2(RNAi) + No Auxin	1	1	0.2915	6	n/a
ARG167	ges-1p::TIR ; DAF-16::GFP::AID + daf-2(RNAi) + 1mM Auxin	2	0.8394	0.056	5	0.715001
Data were compared using a Kruskal-Wallis with Tukey-Kramer post hoc test with the null hypothesis that all samples come from the same distribution.

## Sheet: Fig 3H
		Duration of mitosis (per cell)						Duration of mitosis (per PZ/animal)
Strain	Genotype/treatment	Median	Q1	Q3	n	p		Median	Q1	Q3	n
ARG167	ges-1p::TIR ; DAF-16::GFP::AID + daf-2(RNAi) + No Auxin	7.67734	5.84912	9.92325	59	n/a		9.73484	6.51738	11.3864	9
ARG167	ges-1p::TIR ; DAF-16::GFP::AID + daf-2(RNAi) + 1mM Auxin	4.43659	3.77773	5.16689	139	6.18104e-19		4.49768	4.1179	4.97863	11
Data were compared by pair-wise one-sided Wilcoxon rank sum tests with the alternative hypothesis that the sample median was greater than control.

## Sheet: Fig 4A
			Duration of mitosis (per cell)								Duration of mitosis (per PZ/animal)
Strain	Genotype/treatment	Sample # for stats	Median	Q1	Q3	n	p (vs 1)	p (vs 2)	p (vs 3)		Median	Q1	Q3	n
ARG3	Control	1	5.09764	4.37863	7.09668	124	n/a	n/a	n/a		5.62875	4.93425	7.21531	16
ARG51	daf-2(e1370)	2	8.89399	6.56618	12.3882	55	0.000177	n/a	n/a		10.0255	7.31085	11.4806	15
UM686	mdf-2(lt4)	3	2.33216	1.49108	3.39181	87	3.77e-09	3.77e-09	n/a		2.44621	1.95625	3.06058	16
ARG52	daf-2(e1370); mdf-2(lt4)	4	2.61503	1.66303	3.34178	58	3.77e-09	3.77e-09	0.999744		2.70711	2.09484	3.10235	15
Data were compared using a Kruskal-Wallis with Tukey-Kramer post hoc test with the null hypothesis that all samples come from the same distribution.

[truncated: 18 more sheets: Fig 4C, Fig 4D, Fig 4E, Fig 4F, Fig 4G, Fig 5A, Fig 5B, Fig 5C,D, Fig S1A, Fig S1B, Fig S3A, Fig S3B, Fig S4B, Fig S4D, Fig S5A, Fig S5B, Fig S6A, Fig S6B]
